# Supplementary material for: N-(4-Cyano­benz­yl)benzamide
Source: Acta Crystallogr Sect E Struct Rep Online. 2008 Nov 8;64(Pt 12):o2271. doi: 10.1107/S1600536808035137 (PMC2959981; doi:10.1107/S1600536808035137)
Supplement: Supplementary file 2 [file e-64-o2271-Isup2.hkl]

# 
# h,k,l, Fc-squared, Fo-squared, sigma(Fo-squared) and status flag 
# 
data_I
_shelx_title ' D in P2(1)/n' 
_shelx_refln_list_code          4 
_shelx_F_calc_maximum      112.26 
_exptl_crystal_F_000       496.00 
_reflns_d_resolution_high  0.8328 
 
loop_ 
 _symmetry_equiv_pos_as_xyz 
 'x, y, z' 
 '-x+1/2, y+1/2, -z+1/2' 
 '-x, -y, -z' 
 'x-1/2, -y-1/2, z-1/2' 
 
_cell_length_a     5.8640 
_cell_length_b    27.1640 
_cell_length_c     7.8390 
_cell_angle_alpha  90.000 
_cell_angle_beta   91.090 
_cell_angle_gamma  90.000 
 
_shelx_F_squared_multiplier     1.000 
 
loop_ 
 _refln_index_h 
 _refln_index_k 
 _refln_index_l 
 _refln_F_squared_calc 
 _refln_F_squared_meas 
 _refln_F_squared_sigma 
 _refln_observed_status 
   2   0   0      142.25      108.17      2.62 o 
   4   0   0       25.89       24.05      2.37 o 
   6   0   0       18.65       23.64      8.24 o 
   1   1   0      219.33      210.10      2.67 o 
   2   1   0      522.75      395.67      4.86 o 
   3   1   0        0.38        2.29      1.25 o 
   4   1   0      113.21       71.35      3.45 o 
   5   1   0      119.35      140.45      8.56 o 
   6   1   0        2.90        5.85      6.90 o 
   7   1   0        2.20        6.13      8.98 o 
   0   2   0     1763.18     1737.17     16.55 o 
   1   2   0        1.25        2.15      0.77 o 
   2   2   0       57.75       45.02      1.91 o 
   3   2   0        7.69        0.18      1.34 o 
   4   2   0        3.18        1.25      2.09 o 
   5   2   0        0.41        1.87      5.46 o 
   6   2   0       24.71       17.86      7.66 o 
   7   2   0        1.24        9.17      9.17 o 
   1   3   0     2083.24     2018.18     34.51 o 
   2   3   0      242.23      193.52      1.23 o 
   3   3   0      109.30      105.19      1.42 o 
   4   3   0      149.32      123.08      4.42 o 
   5   3   0      301.24      377.87     12.99 o 
   6   3   0       27.01       31.72      6.97 o 
   7   3   0       13.73        3.02      8.63 o 
   0   4   0     1964.05     1881.07      0.40 o 
   1   4   0      412.31      436.36      0.85 o 
   2   4   0     3096.94     2952.42     57.22 o 
   3   4   0      504.64      525.81      2.89 o 
   4   4   0       34.91       29.05      2.11 o 
   5   4   0      140.16      193.75     10.36 o 
   6   4   0      196.21      199.03     11.86 o 
   1   5   0       60.45       55.92      1.62 o 
   2   5   0      151.14      132.78      1.33 o 
   4   5   0      159.99      145.17      5.20 o 
   5   5   0       16.64       26.70      7.02 o 
   6   5   0        6.26       17.28      7.27 o 
   0   6   0      190.87      149.67      2.69 o 
   1   6   0       44.59       49.19      1.51 o 
   2   6   0      122.68      106.60      3.05 o 
   3   6   0      228.94      261.75      5.97 o 
   4   6   0        8.08        3.48      3.48 o 
   5   6   0       25.90       42.10      7.60 o 
   6   6   0        4.61        1.28      7.51 o 
   1   7   0      743.77      713.41      5.42 o 
   2   7   0      143.63      123.35      1.21 o 
   3   7   0      418.51      488.88      7.98 o 
   4   7   0       16.54       13.90      3.00 o 
   5   7   0      270.24      271.00     14.48 o 
   6   7   0       20.15       28.45      8.70 o 
   0   8   0     1887.35     1716.12      8.26 o 
   1   8   0      289.80      228.84      0.64 o 
   2   8   0      219.83      197.49      0.96 o 
   3   8   0      890.24      957.61     10.75 o 
   4   8   0      112.88      115.57      2.53 o 
   5   8   0        8.78       21.58      7.81 o 
   6   8   0       39.51       32.57      9.34 o 
   1   9   0       40.38       44.81      1.65 o 
   2   9   0      105.51      118.53      0.99 o 
   3   9   0        2.29        6.86      2.17 o 
   4   9   0       20.40       12.39      3.27 o 
   5   9   0      294.91      302.85      9.40 o 
   6   9   0       35.18       11.64      7.58 o 
   1  10   0       54.18       40.58      0.75 o 
   2  10   0      101.32       76.55      1.10 o 
   3  10   0       21.27       16.56      1.79 o 
   4  10   0       30.20       25.85      2.84 o 
   5  10   0       13.36       18.02      8.82 o 
   6  10   0       31.93       41.35      8.60 o 
   1  11   0      349.65      270.57      0.81 o 
   2  11   0      799.51      761.25      1.06 o 
   3  11   0        2.51        1.57      1.84 o 
   4  11   0      112.45      117.09      5.00 o 
   5  11   0        0.37        0.39      6.61 o 
   6  11   0        1.60        6.73      7.40 o 
   0  12   0     2894.01     2577.44     46.35 o 
   1  12   0     1487.49     1544.78      0.86 o 
   2  12   0       57.15       38.83      2.15 o 
   3  12   0       87.48       66.21      1.75 o 
   4  12   0       49.37       42.80      3.80 o 
   5  12   0        2.33        4.10      6.57 o 
   6  12   0       18.41       25.66      7.85 o 
   1  13   0        0.78        1.82      1.82 o 
   2  13   0       12.15        0.60      1.20 o 
   3  13   0        2.62        1.83      1.83 o 
   4  13   0      351.91      298.55      7.58 o 
   5  13   0        8.19        4.07      7.76 o 
   6  13   0       22.71        1.45      7.89 o 
   0  14   0     1446.06     1271.27      1.27 o 
   1  14   0        0.32        0.73      1.19 o 
   2  14   0      168.09      177.94      4.05 o 
   3  14   0       21.02       17.86      1.77 o 
   4  14   0       20.28        1.78      2.85 o 
   5  14   0       71.88      108.68      9.27 o 
   6  14   0        0.34       14.87      6.76 o 
   1  15   0      159.86      177.76      3.87 o 
   2  15   0        3.10        1.38      1.38 o 
   3  15   0       90.32       88.22      1.76 o 
   4  15   0       29.07       28.57      3.60 o 
   5  15   0        6.29        2.42      6.75 o 
   6  15   0        1.99        6.66      7.23 o 
   0  16   0      381.89      366.04      5.79 o 
   1  16   0      102.11      141.14      3.74 o 
   2  16   0       96.74      111.36      3.70 o 
   3  16   0        3.22        3.61      2.13 o 
   4  16   0      605.11      509.01      9.95 o 
   5  16   0        1.40        4.84      7.00 o 
   6  16   0        0.89        3.79      7.19 o 
   1  17   0        0.01        1.65      1.65 o 
   2  17   0       86.97       59.08      1.58 o 
   3  17   0      209.99      205.79      5.85 o 
   4  17   0        2.90        7.44      7.44 o 
   5  17   0       50.11       46.04      7.74 o 
   6  17   0        4.72       12.32      7.37 o 
   0  18   0       83.31       90.01      3.40 o 
   1  18   0        5.12        1.23      1.99 o 
   2  18   0      230.97      273.89      6.08 o 
   3  18   0      100.88       85.85      2.28 o 
   4  18   0       26.70        5.47      6.41 o 
   5  18   0        9.12        5.87      6.92 o 
   1  19   0      112.08      136.42      4.12 o 
   2  19   0       62.13       50.99      2.03 o 
   3  19   0        4.22        3.65      3.65 o 
   4  19   0        0.93        9.08      6.54 o 
   5  19   0        0.57        3.05      8.34 o 
   0  20   0       79.03       89.44      3.64 o 
   1  20   0        0.19        3.70      3.70 o 
   2  20   0      308.74      388.07      8.00 o 
   3  20   0      418.07      365.08      2.74 o 
   4  20   0        2.29        4.27      8.24 o 
   5  20   0       13.43        5.48      7.51 o 
   1  21   0      205.47      182.69      2.37 o 
   2  21   0       65.84       52.30      2.58 o 
   3  21   0       62.06       56.93      5.11 o 
   4  21   0       16.50        0.42      7.35 o 
   5  21   0       16.80        2.90      7.51 o 
   0  22   0       14.48       23.97      2.91 o 
   1  22   0      122.96      104.81      2.42 o 
   2  22   0      111.63      140.09      6.15 o 
   3  22   0       93.12       83.29      3.61 o 
   4  22   0        0.65       10.01      7.11 o 
   5  22   0        4.41        1.56      8.21 o 
   1  23   0      172.79      184.49      9.20 o 
   2  23   0        0.66        3.46      3.46 o 
   3  23   0       16.17       20.47      4.00 o 
   4  23   0        2.95        5.46      8.26 o 
   0  24   0      107.90       85.99      5.91 o 
   1  24   0       86.55       66.61      2.77 o 
   2  24   0        2.81        1.12      3.48 o 
   3  24   0        4.41        0.68      4.13 o 
   4  24   0        1.11        0.00      7.86 o 
   1  25   0       13.07        0.35      2.75 o 
   2  25   0       23.04       21.65      5.01 o 
   3  25   0       82.56      105.02      7.03 o 
   4  25   0        4.87       10.48     10.48 o 
   0  26   0       10.28       11.06      3.38 o 
   1  26   0        4.80        3.98      3.98 o 
   2  26   0       13.79       21.45      4.65 o 
   3  26   0       12.40        4.81      4.90 o 
   4  26   0        2.81        7.21     11.24 o 
   1  27   0        5.96       10.76      3.58 o 
   2  27   0        0.66        2.66      4.18 o 
   3  27   0        0.78        0.59      4.94 o 
   0  28   0       14.73       26.22      3.74 o 
   1  28   0        0.71        3.94      3.94 o 
   2  28   0        0.93        4.87      4.87 o 
   3  28   0        2.08        5.42      5.54 o 
   1  29   0        2.15        1.19      3.94 o 
   2  29   0        8.38       27.66      5.23 o 
   3  29   0        2.22        5.99      5.99 o 
   0  30   0        9.71       17.95      4.85 o 
   1  30   0        3.77        4.38      4.76 o 
   2  30   0        1.20        1.86      6.07 o 
   1  31   0        2.06        4.33      4.33 o 
   2  31   0        4.60       11.39      5.59 o 
   0  32   0       12.73       17.02      5.44 o 
   1  32   0        0.28        4.86      4.86 o 
  -7   0   1       72.69      125.25     13.59 o 
  -5   0   1      134.21      194.38     10.04 o 
  -3   0   1       38.81       38.81      2.58 o 
  -1   0   1     3169.30     2994.32      1.05 o 
   1   0   1     1167.91     1084.37      7.21 o 
   3   0   1     1320.19     1331.84     11.05 o 
   5   0   1       61.55       58.16      6.66 o 
  -7   1   1        1.54        4.71     10.27 o 
  -6   1   1        4.57        2.60      7.99 o 
  -5   1   1      258.88      302.17     11.97 o 
  -4   1   1      202.27      163.56      4.97 o 
  -3   1   1      998.70     1096.02     10.83 o 
  -2   1   1       89.09      116.03      1.48 o 
   0   1   1        3.77        7.85      1.08 o 
   1   1   1    12543.23    11748.88     82.69 o 
   2   1   1      351.76      342.37      4.76 o 
   3   1   1       79.00       90.81      3.25 o 
   4   1   1       24.32       20.34      2.06 o 
   5   1   1       20.75        5.79      6.10 o 
   6   1   1       37.11        3.82      8.15 o 
  -7   2   1       43.25       54.52     10.24 o 
  -6   2   1      104.26       86.64      7.15 o 
  -5   2   1        0.05        2.90      6.10 o 
  -4   2   1       85.87       60.38      3.50 o 
  -3   2   1      477.65      430.37      7.10 o 
  -2   2   1        2.43        1.49      1.49 o 
  -1   2   1      599.47      603.43      0.98 o 
   0   2   1      503.38      494.61      3.00 o 
   1   2   1       46.97       42.29      1.85 o 
   2   2   1     1005.02      934.25      1.39 o 
   3   2   1        0.04        2.23      1.29 o 
   4   2   1       10.61        0.95      1.76 o 
   5   2   1       21.17        6.39      5.46 o 
   6   2   1       58.34       50.60      7.30 o 
  -6   3   1      194.91      184.84     11.87 o 
  -5   3   1       43.25       52.25      7.42 o 
  -4   3   1      230.81      185.32      5.60 o 
  -3   3   1      154.76      168.41      4.72 o 
  -2   3   1      682.03      805.36      8.13 o 
  -1   3   1     2312.25     2085.79     37.13 o 
   0   3   1      127.20      130.55     74.05 o 
   1   3   1     3711.01     3383.64      1.29 o 
   2   3   1     1137.58     1260.78      9.54 o 
   3   3   1       21.09       18.91      2.02 o 
   4   3   1       94.23       76.97      1.99 o 
   5   3   1      162.38      223.26     10.76 o 
   6   3   1       28.48        6.93      7.03 o 
  -6   4   1       38.05       39.92      6.75 o 
  -5   4   1      190.17      255.39     11.18 o 
  -4   4   1      249.07      223.42      6.06 o 
  -3   4   1      229.88      274.17      5.86 o 
  -2   4   1       17.91       26.89      1.99 o 
  -1   4   1     2375.60     2218.71     39.24 o 
   0   4   1     1016.37     1198.78      6.17 o 
   1   4   1     9294.26     9462.33     82.55 o 
   2   4   1      152.55      168.70      3.92 o 
   3   4   1      748.86      771.15      9.17 o 
   4   4   1        1.08        0.77      2.31 o 
   5   4   1       46.82       63.04      7.83 o 
   6   4   1      352.87      366.88      8.21 o 
  -6   5   1       66.35       77.35      8.38 o 
  -5   5   1        0.04       11.42      5.48 o 
  -4   5   1        8.94        0.13      2.42 o 
  -3   5   1      111.33      103.26      3.78 o 
  -2   5   1     1480.94     1710.88     11.53 o 
  -1   5   1      584.17      616.79      5.59 o 
   0   5   1       28.46       38.61      1.15 o 
   1   5   1      446.43      483.32      0.76 o 
   2   5   1      351.42      381.14      5.85 o 
   3   5   1      109.17      114.00      3.99 o 
   4   5   1        9.19        0.14      2.17 o 
   5   5   1       29.91        7.13      8.71 o 
   6   5   1       47.31       40.60      6.56 o 
  -6   6   1        9.25       19.89      6.82 o 
  -5   6   1        9.82        5.94      5.32 o 
  -4   6   1      140.51      116.34      4.34 o 
  -3   6   1       41.29       58.70      3.12 o 
  -2   6   1        1.36        5.46      1.66 o 
  -1   6   1      126.46      125.96      2.78 o 
   0   6   1      592.11      533.70    315.47 o 
   1   6   1      196.03      226.60      3.44 o 
   2   6   1       95.00       70.61      1.49 o 
   3   6   1       45.60       33.60      2.16 o 
   4   6   1        4.97        2.94      2.38 o 
   5   6   1       72.84       59.75      5.95 o 
   6   6   1        9.75        8.78      8.92 o 
  -6   7   1      126.00      143.90      9.77 o 
  -5   7   1       16.91        6.46      6.23 o 
  -4   7   1        2.01        3.26      2.00 o 
  -3   7   1      332.40      331.00      6.16 o 
  -2   7   1     1724.87     1892.11     12.21 o 
   0   7   1      857.37      739.49    424.58 o 
   1   7   1      823.50      717.94      1.15 o 
   2   7   1      258.15      313.83      5.30 o 
   3   7   1      170.52      147.05      1.97 o 
   4   7   1        1.92        2.17      2.40 o 
   5   7   1      415.81      406.02      7.03 o 
   6   7   1       41.40       37.02     12.82 o 
  -6   8   1       58.60       54.14      7.67 o 
  -5   8   1      112.09      146.62      9.06 o 
  -4   8   1        5.20        3.36      2.11 o 
  -3   8   1       58.81       56.12      3.05 o 
  -2   8   1        2.55       10.01      1.91 o 
  -1   8   1     2045.81     2342.05     11.78 o 
   0   8   1      473.93      402.79    238.36 o 
   1   8   1      777.98      863.19      6.62 o 
   2   8   1     1006.64     1008.94      1.20 o 
   3   8   1      572.38      543.46      8.37 o 
   4   8   1      177.37      168.53      5.99 o 
   5   8   1      116.19       90.19      6.88 o 
   6   8   1      173.06      168.20      7.63 o 
  -6   9   1       16.92       14.79      6.54 o 
  -5   9   1      158.98      216.19      9.98 o 
  -4   9   1        4.78        3.69      2.06 o 
  -3   9   1      181.37      171.50      4.62 o 
  -2   9   1     1725.00     1875.12     12.44 o 
   0   9   1      117.35      113.04      1.72 o 
   1   9   1      399.00      405.81      4.69 o 
   2   9   1      132.03       97.45      2.20 o 
   3   9   1      167.43      152.27      3.14 o 
   4   9   1      485.78      388.76      2.82 o 
   6   9   1       32.91        1.31      8.86 o 
  -6  10   1        6.79        5.71      5.25 o 
  -5  10   1      165.43      224.35     10.27 o 
  -4  10   1       23.97       20.76      2.67 o 
  -3  10   1        0.41        0.31      1.65 o 
  -2  10   1       17.24       19.04      2.36 o 
  -1  10   1        1.14        4.19      4.19 o 
   0  10   1      193.98      224.24      5.11 o 
   1  10   1      509.23      493.86      5.22 o 
   2  10   1       14.78       12.88      1.27 o 
   3  10   1       81.19       61.78      1.92 o 
   4  10   1        0.40        3.22      3.22 o 
   5  10   1        5.33       14.99      7.24 o 
   6  10   1       84.45       91.96     11.84 o 
  -6  11   1        8.74        3.28      5.56 o 
  -5  11   1        5.85       12.83      5.31 o 
  -4  11   1        2.74        4.80      2.22 o 
  -3  11   1        5.76        4.50      2.20 o 
  -2  11   1      471.65      525.46      6.99 o 
  -1  11   1      253.11      270.61      4.67 o 
   0  11   1      721.24      641.68    388.37 o 
   1  11   1     1497.08     1459.75      1.08 o 
   2  11   1      217.37      205.62      4.34 o 
   3  11   1       62.56       65.97      3.53 o 
   4  11   1       16.65        3.88      3.88 o 
   5  11   1       28.88        4.80      7.74 o 
   6  11   1        3.23        2.99      9.40 o 
  -6  12   1        3.92        5.08      5.08 o 
  -5  12   1        3.34       10.44      5.07 o 
  -4  12   1        3.72        6.70      2.41 o 
  -3  12   1      525.67      490.04      1.72 o 
  -2  12   1       22.64        1.60      1.43 o 
  -1  12   1       19.31       15.63      1.36 o 
   0  12   1      899.89      794.72    475.17 o 
   1  12   1      176.49      160.38      3.38 o 
   2  12   1      228.19      248.91      4.68 o 
   3  12   1      122.87       84.04      1.85 o 
   4  12   1        0.07        1.88      2.67 o 
   5  12   1        3.96        0.81      6.81 o 
   6  12   1        7.51        1.37      6.99 o 
  -6  13   1        0.43        5.04      5.04 o 
  -5  13   1       24.02       37.42      6.05 o 
  -4  13   1      279.30      231.09      6.22 o 
  -3  13   1       75.87       87.92      3.85 o 
  -2  13   1        2.28        4.74      1.66 o 
  -1  13   1        6.30        2.60      2.60 o 
   0  13   1      224.74      211.45    129.17 o 
   1  13   1      619.55      595.09      6.24 o 
   2  13   1        1.17        0.96      1.41 o 
   3  13   1      127.37       93.41      4.08 o 
   4  13   1       16.60        3.65      3.65 o 
   5  13   1        0.18       19.55      7.66 o 
   6  13   1        0.00       13.43      6.98 o 
  -6  14   1        3.53        7.53      5.26 o 
  -5  14   1       75.56       89.74      7.49 o 
  -4  14   1      176.94      145.33      5.03 o 
  -3  14   1        0.86        2.97      1.73 o 
  -2  14   1        6.30        0.38      1.42 o 
  -1  14   1       13.79        6.58      1.73 o 
   0  14   1       57.13       56.95      1.65 o 
   1  14   1       31.42       35.03      2.13 o 
   2  14   1      169.37      174.33      4.11 o 
   3  14   1      243.90      250.44      3.58 o 
   4  14   1        2.34        1.41      3.24 o 
   5  14   1       26.61       42.18      7.57 o 
   6  14   1       14.00       20.01      7.58 o 
  -6  15   1        1.20        0.93      5.15 o 
  -5  15   1      211.03      220.87     10.32 o 
  -4  15   1        1.08        0.52      2.62 o 
  -3  15   1        0.08        0.36      1.88 o 
  -2  15   1       91.86      114.94      3.89 o 
   0  15   1       25.55       20.14     13.65 o 
   1  15   1      132.48      117.84      3.18 o 
   2  15   1       26.17       26.82      2.07 o 
   3  15   1      461.76      435.97      7.93 o 
   4  15   1      230.06      181.21      3.21 o 
   5  15   1        2.31        1.23      6.35 o 
   6  15   1       18.36       30.86      8.57 o 
  -6  16   1        1.79        0.32      4.89 o 
  -5  16   1       65.05       94.84      7.97 o 
  -4  16   1       30.28       26.51      2.74 o 
  -3  16   1       10.05        9.64      2.27 o 
  -2  16   1        1.92        1.91      1.91 o 
  -1  16   1      179.31      127.12      1.51 o 
   0  16   1       53.75       40.25     24.17 o 
   1  16   1       80.94       68.03      2.69 o 
   2  16   1       13.90        7.70      1.88 o 
   3  16   1       43.78       32.85      3.02 o 
   4  16   1      484.78      535.22     19.69 o 
   5  16   1        9.74        0.41      6.45 o 
   6  16   1        0.30        1.89      7.69 o 
  -5  17   1       13.66        2.42      5.43 o 
  -4  17   1        0.19        1.73      4.65 o 
  -3  17   1       69.26       48.36      2.68 o 
  -2  17   1        2.48        3.02      3.02 o 
   0  17   1       30.29       39.11      1.57 o 
   1  17   1        5.73        2.39      1.64 o 
   2  17   1      116.40      127.59      1.68 o 
   3  17   1      241.34      210.34      6.29 o 
   5  17   1       57.51       98.51      9.92 o 
  -5  18   1       44.03       38.20      5.23 o 
  -4  18   1        5.27        7.77      5.92 o 
  -3  18   1        1.55        1.36      2.91 o 
  -2  18   1       91.41       90.64      5.09 o 
  -1  18   1        0.31        5.64      5.64 o 
   0  18   1        0.06        0.62      0.89 o 
   1  18   1      104.85      106.53      3.67 o 
   2  18   1       54.54       58.27      3.28 o 
   3  18   1      260.43      208.40      2.37 o 
   4  18   1       44.85       59.22      8.54 o 
   5  18   1       21.12        2.60      7.11 o 
  -5  19   1       97.18      106.50      8.08 o 
  -4  19   1       20.17       22.66      6.14 o 
  -3  19   1      196.20      130.17      2.66 o 
  -2  19   1      834.10      765.01      2.54 o 
  -1  19   1       51.60       66.77      3.53 o 
   0  19   1       54.02       56.08      2.38 o 
   1  19   1      213.98      217.39      5.01 o 
   2  19   1        9.89        1.57      2.33 o 
   3  19   1       22.30       19.62      3.28 o 
   4  19   1       26.32        4.08      5.86 o 
   5  19   1        0.92        2.23      7.05 o 
  -5  20   1        2.46       13.39      5.65 o 
  -4  20   1       49.71       46.23      7.07 o 
  -3  20   1       27.89        9.52      2.67 o 
  -1  20   1        1.56        6.64      6.64 o 
   1  20   1       35.44       47.95      3.18 o 
   2  20   1       81.60       82.95      3.98 o 
   3  20   1        7.84        2.41      2.58 o 
   4  20   1       62.94       91.88      8.60 o 
   5  20   1       16.78       29.62      7.66 o 
  -5  21   1        3.71        6.73      5.54 o 
  -4  21   1       85.12      129.82      9.48 o 
  -3  21   1       44.27       62.89      4.66 o 
  -2  21   1      479.94      464.30      2.48 o 
  -1  21   1       58.25       45.39      1.93 o 
   0  21   1      192.76      235.46     10.87 o 
   1  21   1        2.59        1.85      2.49 o 
   2  21   1       11.13       17.60      3.00 o 
   3  21   1       81.56       64.00      2.67 o 
   4  21   1        2.99        7.28      7.28 o 
   5  21   1        3.30       10.19      7.49 o 
  -5  22   1        4.73       11.45      5.73 o 
  -4  22   1        0.99        2.44      5.82 o 
  -3  22   1       11.95        0.98      3.30 o 
  -1  22   1      248.55      252.55      9.41 o 
   1  22   1       91.44      100.79      4.58 o 
   2  22   1       32.94       39.91      3.64 o 
   3  22   1       34.65       28.31      3.29 o 
   4  22   1        1.17       12.34      6.54 o 
   5  22   1        3.11        4.61      8.58 o 
  -4  23   1        8.41       21.58      6.08 o 
  -3  23   1       22.96       20.85      3.49 o 
  -2  23   1        0.76        1.90      2.37 o 
  -1  23   1       31.48       14.12     14.12 o 
   0  23   1        0.68       11.33     11.33 o 
   1  23   1       78.17      109.02      4.70 o 
   2  23   1       36.34       32.80      3.60 o 
   3  23   1        3.95        6.41      3.43 o 
   4  23   1       24.52        3.32      7.53 o 
  -4  24   1        5.02        1.91      6.53 o 
  -3  24   1        0.35        3.07      2.72 o 
  -2  24   1      141.02      177.60      6.83 o 
   0  24   1        1.75        2.39      2.39 o 
   1  24   1        0.06        2.92      2.92 o 
   2  24   1       21.84       34.70      3.71 o 
   3  24   1       10.70        3.07      3.23 o 
   4  24   1       11.69        4.61      9.34 o 
  -4  25   1       12.51       31.04      7.36 o 
  -3  25   1        5.66        7.41      3.07 o 
  -2  25   1       22.01        3.00      3.25 o 
  -1  25   1       59.22       47.68      2.46 o 
   1  25   1       21.00       41.07      3.59 o 
   2  25   1       13.45       13.89      3.71 o 
   3  25   1        1.80        1.13      3.22 o 
   4  25   1       31.23        4.44      8.86 o 
  -4  26   1        0.02        6.95      6.95 o 
  -3  26   1        6.05        2.40      3.14 o 
  -2  26   1        0.61        3.93      3.93 o 
   0  26   1      106.42       88.67      2.88 o 
   1  26   1        2.13        0.35      3.01 o 
   2  26   1       15.89       23.11      4.38 o 
   3  26   1       21.80        2.67      3.85 o 
   4  26   1       12.89        9.51      9.51 o 
  -3  27   1        0.18        0.83      3.34 o 
  -2  27   1        0.56        1.38      3.66 o 
  -1  27   1        3.25        0.86      3.06 o 
   1  27   1       12.94       13.75      3.85 o 
   2  27   1       66.91       91.14      6.01 o 
   3  27   1        1.42        2.12      4.68 o 
  -3  28   1        1.81        0.88      3.54 o 
  -2  28   1        3.99        1.45      3.44 o 
  -1  28   1       19.55       10.17      5.33 o 
   0  28   1        8.06       12.81      2.64 o 
   1  28   1       19.58       25.70      4.40 o 
   2  28   1        0.77        0.95      4.19 o 
   3  28   1        0.26        3.74      4.63 o 
  -3  29   1        0.97        1.14      3.16 o 
  -2  29   1        2.74        3.43      3.43 o 
  -1  29   1        4.55        0.59      2.50 o 
   0  29   1        1.45        3.10      3.10 o 
   1  29   1        6.89        6.70      4.15 o 
   2  29   1        1.28        4.36      4.36 o 
   3  29   1       22.37        3.15      4.45 o 
  -2  30   1        4.10        2.74      3.79 o 
  -1  30   1        0.34        3.39      3.39 o 
   0  30   1        2.36        4.45      2.85 o 
   1  30   1        6.20       15.21      4.43 o 
   2  30   1        0.23        6.99      4.21 o 
  -2  31   1        0.00        2.65      4.02 o 
  -1  31   1       26.83       24.50      3.56 o 
   0  31   1        3.32        5.42      5.42 o 
   1  31   1        0.00        0.77      4.19 o 
   2  31   1        0.27       10.58      4.79 o 
   0  32   1        5.37       14.16      3.62 o 
   1  32   1        2.29        6.00      4.25 o 
  -6   0   2       43.31       43.88      9.10 o 
  -4   0   2      284.80      229.79      6.41 o 
  -2   0   2      661.93      613.05      7.90 o 
   0   0   2       91.66       62.08     37.76 o 
   2   0   2      844.09      900.83      8.42 o 
   4   0   2      260.67      240.12      6.20 o 
   6   0   2       14.77        1.39      8.22 o 
  -6   1   2       36.70       18.45      7.12 o 
  -5   1   2       34.35       57.22      8.89 o 
  -4   1   2       16.94       11.81      3.05 o 
  -3   1   2        4.33        7.50      2.18 o 
  -2   1   2        5.70        5.79      1.65 o 
  -1   1   2    12602.30    11737.86     95.71 o 
   0   1   2    10028.98     9373.63     53.72 o 
   1   1   2     3897.80     3596.72     52.66 o 
   2   1   2      621.23      728.12      7.56 o 
   3   1   2      110.98      114.43      3.89 o 
   4   1   2       20.05       14.07      2.59 o 
   5   1   2        8.27       18.21      5.73 o 
   6   1   2       15.38       29.30      7.64 o 
  -6   2   2       33.03       45.51      8.79 o 
  -5   2   2      449.15      515.11     16.27 o 
  -4   2   2      124.49      112.82      4.92 o 
  -3   2   2      378.07      324.20      6.64 o 
  -2   2   2      946.90      893.42      7.75 o 
  -1   2   2      166.15      209.34      3.63 o 
   0   2   2     8564.21     8360.03    193.14 o 
   1   2   2      583.54      659.42      6.04 o 
   2   2   2     1143.41     1269.62     10.08 o 
   3   2   2       25.13       24.49      2.40 o 
   4   2   2      123.87      113.70      4.58 o 
   5   2   2       27.91       45.46      6.52 o 
   6   2   2       34.92       42.11      8.39 o 
  -6   3   2      106.46      119.04     10.56 o 
  -5   3   2        0.00        2.12      6.61 o 
  -4   3   2        0.41       12.53      3.56 o 
  -3   3   2      391.40      372.91      6.90 o 
  -2   3   2      126.39      121.44      3.40 o 
  -1   3   2     1055.26     1094.67      7.92 o 
   0   3   2     7773.31     7806.74     70.92 o 
   1   3   2     6185.23     6142.58      1.78 o 
   2   3   2      454.61      463.09      6.38 o 
   3   3   2       15.67       13.64      2.10 o 
   4   3   2       32.92       20.96      2.73 o 
   5   3   2      147.01      169.96     10.28 o 
   6   3   2       23.24       10.77      8.45 o 
  -6   4   2       34.97       37.63      8.76 o 
  -5   4   2       63.73       79.00      8.14 o 
  -4   4   2        1.19        0.70      2.11 o 
  -3   4   2        2.16        2.64      1.79 o 
  -2   4   2       18.79       22.42      1.88 o 
  -1   4   2      208.14      214.64      3.63 o 
   0   4   2       15.11       12.00      0.99 o 
   1   4   2     1103.28     1295.06      8.98 o 
   2   4   2       96.18      106.44      3.40 o 
   3   4   2      206.36      206.14      5.27 o 
   4   4   2       46.47       46.92      3.41 o 
   5   4   2      104.24      103.36     10.32 o 
   6   4   2        8.28        7.68      6.94 o 
  -6   5   2      120.03      136.49     10.82 o 
  -5   5   2       23.76       41.11      6.48 o 
  -4   5   2       41.14       43.31      3.40 o 
  -3   5   2        0.11        1.81      1.85 o 
  -2   5   2       56.13       54.68      2.61 o 
  -1   5   2        0.01        1.04      1.07 o 
   0   5   2     1269.36     1471.77      8.50 o 
   1   5   2       94.42      121.04      2.94 o 
   2   5   2      101.56      113.38      3.57 o 
   3   5   2       57.90       66.47      3.28 o 
   4   5   2      129.28      105.37      4.66 o 
   5   5   2        3.95       16.79      6.48 o 
   6   5   2        1.36        7.13      7.13 o 
  -6   6   2      109.85      141.36     10.06 o 
  -5   6   2       43.47       44.83      6.90 o 
  -4   6   2      165.64      123.13      4.80 o 
  -3   6   2      253.07      294.56      5.98 o 
  -2   6   2        2.64        2.27      1.43 o 
  -1   6   2      652.05      524.37      7.01 o 
   0   6   2        0.14        0.91      0.63 o 
   1   6   2      376.27      444.84      5.48 o 
   2   6   2     1825.61     1686.30     14.31 o 
   3   6   2       25.88       28.18      2.82 o 
   4   6   2      224.31      173.24      5.89 o 
   5   6   2       88.43       73.66      6.64 o 
   6   6   2       43.89       64.96      9.22 o 
  -6   7   2       19.03       16.12      6.97 o 
  -5   7   2       11.65       22.90      6.23 o 
  -4   7   2        3.68        3.91      2.24 o 
  -3   7   2      466.74      478.37      7.49 o 
  -2   7   2      274.03      303.96      5.34 o 
  -1   7   2      657.93      691.37      6.73 o 
   0   7   2      171.34      212.55      2.42 o 
   1   7   2        4.50        3.66      1.65 o 
   2   7   2     1024.30     1218.54     10.94 o 
   3   7   2        9.49        6.45      2.23 o 
   4   7   2       95.27      104.04      6.32 o 
   5   7   2      108.90      158.29     10.62 o 
   6   7   2       12.85       17.25      7.51 o 
  -6   8   2        4.16        2.84      5.97 o 
  -5   8   2      128.24      173.36      9.28 o 
  -4   8   2       45.84       27.46      2.96 o 
  -3   8   2      506.25      469.47      7.46 o 
  -2   8   2      674.51      696.58      8.00 o 
  -1   8   2      650.54      726.45      7.04 o 
   0   8   2      551.25      569.10      3.97 o 
   1   8   2     1488.86     1623.41     10.29 o 
   2   8   2      569.14      665.71      8.16 o 
   3   8   2        1.69        0.75      2.15 o 
   4   8   2        0.13        1.09      3.24 o 
   5   8   2      170.62      172.40      7.19 o 
   6   8   2       20.63       17.43      7.53 o 
  -6   9   2        8.18        5.15      6.58 o 
  -5   9   2        0.07        1.51      5.62 o 
  -4   9   2       75.74       65.47      3.72 o 
  -3   9   2       11.42       11.27      2.18 o 
  -2   9   2      327.30      309.07      5.67 o 
  -1   9   2        0.35        0.06      1.40 o 
   0   9   2      188.48      206.38      2.53 o 
   1   9   2       16.17       12.61      1.71 o 
   2   9   2        5.99        1.91      1.91 o 
   3   9   2      175.44      191.14      5.49 o 
   4   9   2      179.21      168.54      6.35 o 
   5   9   2        2.94        3.14      6.81 o 
   6   9   2       12.30        6.19      7.35 o 
  -6  10   2       38.08       34.28      6.52 o 
  -5  10   2       55.21       79.55      7.12 o 
  -4  10   2       54.13       49.49      3.16 o 
  -3  10   2      143.42      122.12      4.29 o 
  -2  10   2       25.98       21.06      2.28 o 
  -1  10   2       60.66       61.50      2.29 o 
   0  10   2       55.54       49.69      1.40 o 
   1  10   2      874.12      856.23      7.65 o 
   2  10   2      538.05      591.72      7.66 o 
   3  10   2      404.73      408.75      7.95 o 
   4  10   2      304.71      256.23      7.49 o 
   5  10   2        1.97        6.26     10.59 o 
   6  10   2        1.21        7.62      7.62 o 
  -6  11   2       53.09       42.03      5.58 o 
  -5  11   2        4.68        7.71      5.35 o 
  -4  11   2       30.59       29.02      2.92 o 
  -3  11   2       19.89       30.33      2.68 o 
  -2  11   2       98.21       96.06      3.77 o 
  -1  11   2      123.46      149.56      3.54 o 
   0  11   2        9.68       11.19      1.04 o 
   1  11   2     1141.20     1262.80      9.28 o 
   2  11   2      461.49      536.41      7.36 o 
   3  11   2        7.15       14.24      3.05 o 
   4  11   2       17.84       15.84      3.42 o 
   5  11   2       58.33      100.29      9.30 o 
   6  11   2       27.07       24.00      8.51 o 
  -6  12   2       18.19       15.30      4.99 o 
  -5  12   2       44.48       52.20      7.10 o 
  -4  12   2       13.97       11.08      2.29 o 
  -3  12   2       78.00      104.37      1.87 o 
  -2  12   2      168.92      165.68      5.10 o 
  -1  12   2       45.16       47.00      2.44 o 
   0  12   2      234.35      223.85    132.23 o 
   1  12   2      125.60      132.97      3.44 o 
   2  12   2       35.08       30.07      2.43 o 
   3  12   2      435.20      462.96      8.39 o 
   4  12   2       17.08       10.20      3.11 o 
   5  12   2        0.96        0.52      8.43 o 
   6  12   2       13.39       24.26      7.17 o 
  -6  13   2        0.41        5.85      5.85 o 
  -5  13   2       35.21       43.43      6.24 o 
  -4  13   2        0.13        2.62      2.26 o 
  -3  13   2        1.51        2.27      2.27 o 
  -2  13   2      180.11      187.20      5.20 o 
  -1  13   2       62.42       50.74      1.46 o 
   0  13   2       13.13        3.80      2.49 o 
   1  13   2      537.57      558.15      6.43 o 
   2  13   2       24.46       28.88      2.20 o 
   3  13   2       44.74       47.70      3.54 o 
   4  13   2      202.89      165.86      6.38 o 
   5  13   2       80.69      128.78      9.92 o 
   6  13   2        6.91        4.63      7.65 o 
  -6  14   2       44.13       30.16      5.80 o 
  -5  14   2        0.81        0.29      5.09 o 
  -4  14   2      135.48      108.40      4.58 o 
  -3  14   2       86.24      105.23      2.16 o 
  -2  14   2      140.59      134.10      5.24 o 
  -1  14   2       80.02      100.58      3.12 o 
   0  14   2      238.48      242.90      5.57 o 
   1  14   2      111.59      121.20      3.46 o 
   2  14   2       86.93       98.72      3.49 o 
   3  14   2        4.05        3.68      2.53 o 
   4  14   2       12.96       17.42      3.68 o 
   5  14   2       19.56        7.04      7.04 o 
   6  14   2        0.91        4.67      7.07 o 
  -6  15   2       17.49        5.01      5.01 o 
  -5  15   2       35.56       43.30      6.68 o 
  -4  15   2       48.85       36.43      2.38 o 
  -3  15   2       31.64       40.80      3.31 o 
  -2  15   2      165.38      183.45      5.12 o 
  -1  15   2        0.19        1.62      1.62 o 
   0  15   2       87.80       91.73      2.08 o 
   1  15   2      605.90      620.52      7.06 o 
   2  15   2        3.51        0.76      1.79 o 
   3  15   2        0.14        1.60      2.73 o 
   4  15   2      447.65      387.31      9.29 o 
   5  15   2       55.73       64.97      9.13 o 
   6  15   2        0.01        8.30      8.30 o 
  -5  16   2        2.22        3.36      5.15 o 
  -4  16   2        5.64        1.14      2.45 o 
  -3  16   2       14.72       15.21      2.52 o 
  -2  16   2        3.65        1.79      2.00 o 
  -1  16   2       25.33       24.79      2.56 o 
   0  16   2        0.61        0.64      1.78 o 
   1  16   2       40.05       38.89      2.58 o 
   2  16   2       29.97       20.43      2.36 o 
   3  16   2      206.15      212.82      6.29 o 
   4  16   2       23.93       46.17      8.76 o 
   5  16   2        7.11        9.61      7.91 o 
  -5  17   2      105.01      150.24      8.93 o 
  -4  17   2       30.80       27.91      6.48 o 
  -3  17   2       39.36       48.74      3.65 o 
  -1  17   2      165.93      187.10      4.90 o 
   0  17   2      204.23      189.11    106.48 o 
   1  17   2      218.65      193.52      4.43 o 
   2  17   2        0.25        4.90      1.50 o 
   3  17   2      244.41      235.23      6.64 o 
   4  17   2      141.35      138.93     12.62 o 
   5  17   2        0.34        6.91      6.91 o 
  -5  18   2        6.12        9.22      6.27 o 
  -4  18   2        7.02       16.16      5.43 o 
  -3  18   2       92.56       93.47      5.02 o 
  -2  18   2       75.92       54.06      2.08 o 
  -1  18   2      106.55      144.20      4.47 o 
   0  18   2       87.41       68.67     43.94 o 
   1  18   2       11.73       13.78      1.97 o 
   2  18   2       33.84       34.62      2.67 o 
   3  18   2       99.11      109.33      5.00 o 
   4  18   2       53.28       54.68      9.02 o 
   5  18   2        8.18        2.27      7.62 o 
  -5  19   2        5.55       11.73      5.41 o 
  -4  19   2        2.86        1.92      6.01 o 
  -3  19   2      123.23      101.38      6.20 o 
  -2  19   2      170.69      177.20      6.57 o 
   0  19   2       46.18       54.34      1.97 o 
   1  19   2       41.29       28.98      2.54 o 
   2  19   2        1.80        0.92      1.84 o 
   3  19   2      100.47       93.22      4.69 o 
   4  19   2       29.62       42.58      8.36 o 
   5  19   2        0.04        1.88      7.30 o 
  -5  20   2        1.45        1.99      5.72 o 
  -4  20   2       34.86       33.10      7.91 o 
  -3  20   2      428.76      402.30      9.27 o 
  -2  20   2        7.25       12.63      5.38 o 
  -1  20   2      268.90      347.37      6.85 o 
   0  20   2        2.82        1.95      1.15 o 
   1  20   2      146.28      147.03      4.47 o 
   2  20   2        0.35        1.36      1.94 o 
   3  20   2       18.11       28.83      3.55 o 
   4  20   2        0.11        2.04      6.72 o 
   5  20   2        3.69        4.83      7.45 o 
  -5  21   2        4.65        1.03      5.28 o 
  -4  21   2       12.95       23.88      7.16 o 
  -3  21   2        1.15        3.17      3.17 o 
  -2  21   2       10.16        4.06      4.06 o 
  -1  21   2        2.84       19.71      4.82 o 
   0  21   2        8.90        0.51      1.47 o 
   1  21   2      176.40      198.94      5.29 o 
   2  21   2        0.05        2.21      2.30 o 
   3  21   2       87.07       86.17      5.09 o 
   4  21   2        5.47       23.19      7.28 o 
   5  21   2        1.37        0.00      7.67 o 
  -5  22   2        4.38        5.99      6.11 o 
  -4  22   2        0.91        6.83      6.11 o 
  -3  22   2       64.01       59.60      4.49 o 
  -1  22   2       72.64       71.39      6.24 o 
   0  22   2      242.37      221.55    137.46 o 
   1  22   2       10.62        8.03      2.89 o 
   2  22   2       36.95       56.26      3.64 o 
   3  22   2        0.65        3.05      3.05 o 
   4  22   2       61.43       58.73     11.77 o 
  -4  23   2       10.18       20.12      6.39 o 
  -3  23   2       16.24        3.14      2.72 o 
  -2  23   2      382.03      299.35      2.86 o 
  -1  23   2       60.83       42.48      2.37 o 
   0  23   2      158.10      164.42    100.38 o 
   1  23   2       48.93       50.89      3.49 o 
   2  23   2        0.98        2.40      2.29 o 
   3  23   2        4.91       12.07      3.18 o 
   4  23   2       20.69       20.01      9.46 o 
  -4  24   2        0.48        3.47      6.52 o 
  -3  24   2        6.43        3.59      3.59 o 
  -1  24   2        2.88        1.97      5.34 o 
   0  24   2        2.58        5.24      5.24 o 
   1  24   2       34.98       25.03      3.12 o 
   2  24   2       27.13       31.52      3.59 o 
   3  24   2       48.47       53.32      4.79 o 
   4  24   2       12.69       40.33     10.03 o 
  -4  25   2       10.64       18.04      7.50 o 
  -3  25   2        0.41        0.19      3.67 o 
  -2  25   2        8.51        3.18      3.18 o 
  -1  25   2       47.17       33.33      2.54 o 
   0  25   2       24.10       28.30      2.27 o 
   1  25   2       22.56       26.68      3.04 o 
   2  25   2        3.53        2.45      2.90 o 
   3  25   2        9.06        7.17      4.20 o 
   4  25   2       17.28       16.39     10.11 o 
  -4  26   2       24.48       38.62      8.36 o 
  -3  26   2        0.12        3.36      2.78 o 
  -2  26   2        0.07        3.72      3.72 o 
  -1  26   2       20.54       32.07      4.71 o 
   0  26   2        0.34        1.46      8.67 o 
   1  26   2        0.64        1.11      2.88 o 
   2  26   2        0.00        0.38      2.70 o 
   3  26   2        7.18       12.64      3.84 o 
  -3  27   2        8.43        4.73      4.18 o 
  -2  27   2        0.19        2.86      2.97 o 
  -1  27   2       13.48       13.55      3.76 o 
   0  27   2       35.21       60.49      4.01 o 
   1  27   2        9.47       10.04      3.25 o 
   2  27   2        0.72        2.66      3.20 o 
   3  27   2       12.53       18.93      4.45 o 
  -3  28   2       13.31       17.58      4.10 o 
  -2  28   2        1.57        1.00      3.05 o 
  -1  28   2        2.58        3.44      3.44 o 
   0  28   2        8.51        1.04      2.30 o 
   1  28   2       10.08       11.99      3.52 o 
   2  28   2        0.17        0.22      3.42 o 
   3  28   2       22.68       39.60      5.72 o 
  -2  29   2        0.29        0.63      3.14 o 
  -1  29   2        1.49        1.65      2.97 o 
   0  29   2        9.38       14.44      2.28 o 
   1  29   2        5.23        8.00      3.13 o 
   2  29   2        0.00        0.71      3.92 o 
  -2  30   2        1.50        2.62      3.89 o 
  -1  30   2        0.81        1.56      3.17 o 
   0  30   2        2.87        0.89      4.93 o 
   1  30   2        3.15       11.88      3.43 o 
   2  30   2        6.87       18.43      4.49 o 
  -1  31   2        0.28        0.63      3.59 o 
   0  31   2        6.34        8.07      2.18 o 
   1  31   2        0.31        3.98      3.98 o 
  -5   0   3      155.41      175.16     15.53 o 
  -3   0   3        0.02        2.56      2.56 o 
  -1   0   3     3526.08     3821.33     15.76 o 
   1   0   3     1607.15     1762.60     11.19 o 
   3   0   3       39.17       32.39      2.86 o 
   5   0   3       29.81       34.50      9.25 o 
  -6   1   3        9.06        4.34      7.88 o 
  -5   1   3      527.35      530.96     20.49 o 
  -4   1   3      266.40      271.31      7.63 o 
  -3   1   3       10.01        3.83      2.67 o 
  -2   1   3        0.01        3.43      2.02 o 
  -1   1   3     2603.88     2425.77      1.64 o 
   0   1   3       41.76       37.32      1.28 o 
   1   1   3      131.00      135.28      3.38 o 
   2   1   3      587.97      661.34      8.25 o 
   3   1   3      499.81      502.61      8.37 o 
   4   1   3       67.87       62.97      4.31 o 
   5   1   3       53.42       68.23      8.80 o 
   6   1   3        1.56        6.52      7.59 o 
  -6   2   3        2.67       14.36      7.00 o 
  -5   2   3      139.24      139.37     12.88 o 
  -4   2   3      776.44      736.03     11.69 o 
  -3   2   3       55.30       38.83      3.08 o 
  -2   2   3     2253.67     2175.79     16.62 o 
  -1   2   3       77.33       71.76      2.69 o 
   0   2   3       80.96       92.23      1.86 o 
   1   2   3      147.62      143.46      3.48 o 
   2   2   3        1.45        2.31      1.96 o 
   3   2   3      251.48      253.28      6.23 o 
   4   2   3        4.46        2.62      2.68 o 
   5   2   3        4.64       10.30      6.40 o 
   6   2   3        9.22       19.01      7.60 o 
  -6   3   3        9.93        9.77      7.10 o 
  -5   3   3       88.70      111.49      9.90 o 
  -4   3   3      123.14      117.61      5.42 o 
  -3   3   3        5.61        6.72      2.22 o 
  -2   3   3      740.16      875.28      9.57 o 
  -1   3   3      566.13      578.18      6.50 o 
   0   3   3      213.95      232.42      5.16 o 
   1   3   3     1104.65     1179.16      9.39 o 
   2   3   3      250.27      310.27      5.97 o 
   3   3   3       17.07       11.87      2.30 o 
   4   3   3        3.14        2.65      2.69 o 
   5   3   3        9.09       11.82      7.09 o 
   6   3   3        8.02        4.29      7.78 o 
  -6   4   3       10.60       17.80      7.04 o 
  -5   4   3       72.78       92.11      9.29 o 
  -4   4   3       51.93       45.38      3.78 o 
  -3   4   3        0.01        0.00      2.07 o 
  -2   4   3       13.87       23.60      2.41 o 
  -1   4   3        0.00        0.21      1.45 o 
   0   4   3        0.06        2.16      0.79 o 
   1   4   3       80.42      103.20      3.02 o 
   2   4   3     1788.98     2039.44     14.85 o 
   3   4   3       35.09       34.03      2.95 o 
   4   4   3        2.02        1.27      2.83 o 
   5   4   3        1.40        2.38      6.99 o 
   6   4   3       47.09       52.61      9.95 o 
  -6   5   3       43.25       29.52      7.87 o 
  -5   5   3        0.03        2.48      6.09 o 
  -4   5   3       89.67       76.69      4.21 o 
  -3   5   3        0.69        1.86      1.86 o 
  -2   5   3       53.15       54.94      3.00 o 
  -1   5   3      585.24      653.89      7.02 o 
   0   5   3        1.43        3.70      0.81 o 
   1   5   3      656.40      707.13      7.54 o 
   2   5   3      792.24      877.87      9.93 o 
   3   5   3       49.15       51.23      3.59 o 
   4   5   3       25.86       17.97      3.51 o 
   5   5   3      188.79      249.42     12.00 o 
   6   5   3       59.97       84.70      9.00 o 
  -6   6   3       17.92       22.80      7.00 o 
  -5   6   3       17.61       23.22      6.50 o 
  -4   6   3       21.21       13.34      2.88 o 
  -3   6   3       12.87       10.77      2.23 o 
  -2   6   3      576.17      507.41      7.43 o 
  -1   6   3       62.49       57.60      2.40 o 
   0   6   3        2.08        0.83      1.05 o 
   1   6   3     1674.20     1861.77     12.22 o 
   2   6   3      135.58      145.43      4.57 o 
   3   6   3      343.75      303.55      7.23 o 
   4   6   3      219.52      190.93      6.51 o 
   5   6   3       55.51       82.91      9.74 o 
   6   6   3       69.52       85.25      9.12 o 
  -6   7   3       13.64        9.27      7.71 o 
  -5   7   3        6.12        7.27      5.95 o 
  -4   7   3       35.01       27.03      2.90 o 
  -3   7   3       21.49       18.36      2.55 o 
  -2   7   3      885.95      782.20      9.10 o 
  -1   7   3      101.07      117.50      3.33 o 
   0   7   3      111.15       94.66     58.39 o 
   1   7   3        5.92        7.65      1.78 o 
   2   7   3        0.03        0.36      3.01 o 
   3   7   3       34.60       33.31      3.63 o 
   4   7   3      237.02      188.49      6.88 o 
   5   7   3        7.07        5.31      7.42 o 
   6   7   3       42.18       40.30      9.31 o 
  -6   8   3       62.34       70.92      7.87 o 
  -5   8   3        0.08        7.74      5.52 o 
  -4   8   3       26.35       19.69      2.70 o 
  -3   8   3       19.29       18.83      2.55 o 
  -2   8   3      789.92      779.00      9.15 o 
  -1   8   3      352.33      343.87      5.30 o 
   0   8   3       57.47       63.56      2.45 o 
   1   8   3        6.53        8.33      1.64 o 
   2   8   3       43.76       47.76      3.38 o 
   3   8   3      336.49      329.30      7.73 o 
   4   8   3      382.68      353.15      5.61 o 
   5   8   3        1.39        7.24      7.24 o 
   6   8   3       69.15       69.23     10.42 o 
  -6   9   3       55.79       52.41      7.66 o 
  -5   9   3        0.02        2.85      5.40 o 
  -4   9   3        3.94        5.38      2.44 o 
  -3   9   3       63.86       51.34      3.26 o 
  -2   9   3       27.39       19.07      2.64 o 
  -1   9   3      275.74      269.63      1.21 o 
   0   9   3      359.98      313.84    190.08 o 
   1   9   3       13.18       22.68      1.82 o 
   2   9   3      288.52      291.48      6.16 o 
   3   9   3      468.51      474.77      9.11 o 
   4   9   3        4.22        1.40      3.79 o 
   5   9   3        3.26        0.00      6.84 o 
   6   9   3       81.46       97.63     10.03 o 
  -6  10   3        4.47        9.73      5.68 o 
  -5  10   3        2.87       17.87      4.89 o 
  -4  10   3       20.27       21.73      2.76 o 
  -3  10   3      210.49      190.58      5.48 o 
  -2  10   3       39.58       43.43      2.75 o 
  -1  10   3       40.84       41.71      2.40 o 
   0  10   3       13.45       13.90      8.47 o 
   1  10   3       32.86       39.43      2.39 o 
   2  10   3      249.53      291.07      6.15 o 
   3  10   3       59.38       72.89      4.26 o 
   4  10   3      123.26      124.12      5.84 o 
   5  10   3       13.25        5.15      7.65 o 
   6  10   3      106.32      135.89     11.47 o 
  -6  11   3        0.00        3.61      5.45 o 
  -5  11   3        0.08        1.87      5.72 o 
  -4  11   3        5.21        7.55      2.59 o 
  -3  11   3        4.59        5.53      2.68 o 
  -2  11   3      169.13      154.96      4.53 o 
  -1  11   3      448.26      365.72      1.53 o 
   0  11   3     1331.11     1355.78      7.24 o 
   1  11   3       13.48       15.88      1.91 o 
   2  11   3        2.49        2.19      2.15 o 
   3  11   3      139.75      138.83      5.61 o 
   4  11   3        1.64        3.25      3.25 o 
   5  11   3        7.82       10.88      7.55 o 
   6  11   3        1.49        7.59      7.59 o 
  -6  12   3        0.87        0.32      5.19 o 
  -5  12   3       10.50       10.91      6.23 o 
  -4  12   3        3.31        5.10      2.40 o 
  -3  12   3       42.65       37.93      3.20 o 
  -2  12   3      171.78      167.09      4.64 o 
  -1  12   3        7.37        0.85      1.38 o 
   0  12   3      520.41      591.70     13.04 o 
   1  12   3        7.38        7.08      1.51 o 
   2  12   3        0.17        2.09      2.09 o 
   3  12   3      249.43      249.42      6.86 o 
   4  12   3       91.06       86.97      5.22 o 
   5  12   3       17.11        9.74      8.01 o 
   6  12   3       19.28       16.24      7.82 o 
  -6  13   3        0.19        1.60      5.01 o 
  -5  13   3      322.61      390.24     13.26 o 
  -4  13   3       48.53       48.84      3.57 o 
  -3  13   3        0.23        0.38      2.35 o 
  -2  13   3       49.32       36.57      1.79 o 
  -1  13   3       22.34       18.31      1.95 o 
   0  13   3       99.49       72.96     48.53 o 
   1  13   3       62.46       79.19      2.89 o 
   2  13   3      331.43      333.00      6.67 o 
   3  13   3        5.43        9.43      3.13 o 
   4  13   3        6.62        2.25      3.54 o 
   5  13   3        2.47        4.93      7.84 o 
   6  13   3        1.24       15.42      7.12 o 
  -5  14   3      187.65      220.82     11.25 o 
  -4  14   3       18.36       22.48      3.11 o 
  -3  14   3       19.77       23.09      2.81 o 
  -2  14   3        8.19        6.78      2.22 o 
  -1  14   3       75.37       87.06      3.26 o 
   0  14   3       88.25      100.67      2.32 o 
   1  14   3        3.68        3.20      1.48 o 
   2  14   3      101.76       85.53      3.93 o 
   3  14   3       83.95       79.20      4.68 o 
   4  14   3      128.51      104.53      6.09 o 
   5  14   3        4.08       18.65      7.45 o 
  -5  15   3       11.47       23.35      6.19 o 
  -4  15   3       14.24       12.77      2.92 o 
  -3  15   3        0.48        0.97      2.34 o 
  -2  15   3       83.67       77.89      3.73 o 
  -1  15   3        8.43        7.78      1.82 o 
   0  15   3        6.44       12.90      1.25 o 
   1  15   3       13.29        9.91      1.72 o 
   2  15   3        0.00        0.80      2.12 o 
   3  15   3      120.00      115.05      5.56 o 
   4  15   3       95.98      107.02      6.00 o 
   5  15   3       14.23       17.07      7.94 o 
  -5  16   3       46.10       57.78      7.00 o 
  -4  16   3       21.40       19.69      3.16 o 
  -3  16   3       45.24       54.10      3.84 o 
  -2  16   3       41.29       50.55      3.42 o 
  -1  16   3        4.98        3.46      1.64 o 
   0  16   3        6.01        1.61      4.06 o 
   1  16   3       99.24      102.44      3.39 o 
   2  16   3       36.94       29.74      2.90 o 
   3  16   3      657.80      652.91     11.04 o 
   4  16   3       35.54       19.37      6.86 o 
   5  16   3       17.51       12.64      7.92 o 
  -5  17   3       15.71       18.16      6.00 o 
  -4  17   3        1.91        4.25      5.81 o 
  -3  17   3        1.45        3.24      3.24 o 
  -2  17   3       65.51       67.38      3.84 o 
  -1  17   3       10.38        1.78      1.78 o 
   0  17   3       41.84       36.38     21.26 o 
   1  17   3       91.62       88.40      3.39 o 
   2  17   3        0.02        2.14      2.14 o 
   3  17   3        4.43        0.64      3.60 o 
   4  17   3      154.16      153.25     13.43 o 
   5  17   3        0.09        8.15      8.15 o 
  -5  18   3        9.57        7.74      5.82 o 
  -4  18   3       17.29       21.44      5.66 o 
  -3  18   3       47.16       37.88      2.75 o 
  -2  18   3        2.62        0.52      2.54 o 
  -1  18   3      178.97      202.09      5.21 o 
   0  18   3       28.84       30.35      1.63 o 
   1  18   3       52.06       48.44      2.86 o 
   2  18   3        0.55        2.29      2.29 o 
   3  18   3       20.01       16.25      3.39 o 
   4  18   3        2.61        7.34      7.34 o 
   5  18   3       20.70       37.03      8.58 o 
  -5  19   3        0.90        3.10      5.86 o 
  -4  19   3        0.00        3.79      5.25 o 
  -3  19   3       43.86       30.45      4.60 o 
  -2  19   3      219.95      272.43      8.03 o 
  -1  19   3        9.36        1.67      2.16 o 
   0  19   3        0.73        0.29      1.75 o 
   1  19   3        2.68        1.08      1.79 o 
   2  19   3       34.29       38.23      3.06 o 
   3  19   3       43.24       21.76      3.69 o 
   4  19   3       15.09       20.75      8.07 o 
   5  19   3        8.32        4.48      9.19 o 
  -5  20   3        5.87        8.43      6.08 o 
  -4  20   3        0.64        7.80      5.87 o 
  -3  20   3       93.15       84.20      5.39 o 
  -2  20   3      451.61      402.30      2.32 o 
  -1  20   3       40.48       31.95      2.49 o 
   0  20   3       80.69       60.80      1.18 o 
   1  20   3        8.15        6.48      2.18 o 
   2  20   3       46.48       46.57      3.33 o 
   3  20   3        0.48        2.77      2.97 o 
   4  20   3        1.14       11.60      6.77 o 
   5  20   3       11.88       15.91      8.54 o 
  -4  21   3        3.94        3.65      6.73 o 
  -3  21   3       20.38       26.10      4.21 o 
  -2  21   3      427.90      522.33     10.07 o 
  -1  21   3       24.98       25.68      3.56 o 
   0  21   3        5.78        7.97      2.02 o 
   1  21   3       47.72       49.04      3.18 o 
   2  21   3        5.37        8.39      2.50 o 
   3  21   3        9.21       12.65      3.30 o 
   4  21   3       14.13       26.36      7.65 o 
  -4  22   3        3.06       21.07      6.66 o 
  -3  22   3        0.14        1.91      3.03 o 
  -2  22   3        0.71        1.55      2.54 o 
  -1  22   3      228.56      269.30      6.69 o 
   0  22   3       28.04       24.59     20.40 o 
   1  22   3       11.45       11.71      2.51 o 
   2  22   3        0.52        1.62      2.31 o 
   3  22   3        0.00        4.36      2.92 o 
   4  22   3        0.76        4.33      7.44 o 
  -4  23   3        7.45       15.51      7.14 o 
  -3  23   3        3.02        3.05      3.05 o 
  -2  23   3       16.11       24.60      5.13 o 
  -1  23   3        3.18        3.71      4.86 o 
   0  23   3      157.08      176.45      7.72 o 
   1  23   3       72.91       68.78      3.67 o 
   2  23   3        1.79        1.09      2.65 o 
   3  23   3        7.38       18.12      3.49 o 
   4  23   3        6.55       19.19      7.95 o 
  -4  24   3        2.61        0.39      6.65 o 
  -3  24   3       17.45       14.71      4.76 o 
  -2  24   3       87.32      107.52      5.63 o 
  -1  24   3      217.25      270.53      7.15 o 
   0  24   3      116.42      108.19     71.33 o 
   1  24   3        0.06        1.07      2.33 o 
   2  24   3       29.64       27.91      3.40 o 
   3  24   3       25.65       37.02      4.22 o 
   4  24   3       20.30       49.90     10.84 o 
  -3  25   3       43.14       39.37      4.72 o 
  -2  25   3        8.27        9.62      3.81 o 
  -1  25   3        2.77        5.00      3.59 o 
   0  25   3        6.45        5.10      2.00 o 
   1  25   3       33.04       34.90      3.17 o 
   2  25   3        0.95        1.05      2.88 o 
   3  25   3        4.54        6.47      3.83 o 
  -3  26   3        6.58        1.19      4.83 o 
  -2  26   3        2.88        0.36      3.05 o 
  -1  26   3        1.98        0.15      3.25 o 
   0  26   3        0.65        2.46      1.65 o 
   1  26   3        0.01        2.58      2.58 o 
   2  26   3        1.83        3.22      3.11 o 
   3  26   3        5.14        7.37      3.91 o 
  -3  27   3       12.63       16.57      4.17 o 
  -2  27   3        5.00        7.61      3.81 o 
  -1  27   3       15.52       20.22      3.50 o 
   0  27   3        3.04        4.66      2.68 o 
   1  27   3        5.43        0.99      3.09 o 
   2  27   3        2.72        2.02      3.09 o 
   3  27   3        0.58        5.57      3.82 o 
  -2  28   3        0.11        1.98      3.32 o 
  -1  28   3        0.76        4.20      2.68 o 
   0  28   3        0.63        0.88      1.85 o 
   1  28   3       37.73       54.36      4.42 o 
   2  28   3        7.08        3.62      3.62 o 
  -2  29   3        0.16        0.00      3.09 o 
  -1  29   3        4.89        5.69      3.57 o 
   0  29   3        2.51        4.47      2.07 o 
   1  29   3        4.68        0.18      3.72 o 
   2  29   3        1.79        3.50      4.10 o 
  -1  30   3        2.17        0.20      2.89 o 
   0  30   3        1.62        3.05      3.33 o 
   1  30   3        5.97        6.80      3.80 o 
  -6   0   4        7.48        6.54      9.35 o 
  -4   0   4      723.72      834.10     13.71 o 
  -2   0   4     2669.06     2818.72     17.78 o 
   0   0   4        6.76        8.76      5.78 o 
   2   0   4        7.83        8.70      2.31 o 
   4   0   4      183.49      154.55      6.37 o 
   6   0   4        9.61       23.55      9.52 o 
  -6   1   4       11.39       16.60      9.11 o 
  -5   1   4      111.66      143.40     12.04 o 
  -4   1   4      369.09      362.73      9.46 o 
  -3   1   4       87.05      102.44      4.90 o 
  -2   1   4      159.17      180.50      5.18 o 
  -1   1   4       42.85       35.32      1.57 o 
   0   1   4      310.81      339.18      3.82 o 
   1   1   4      184.16      213.47      4.79 o 
   2   1   4        0.24        0.50      1.99 o 
   3   1   4        0.93        0.16      2.57 o 
   4   1   4       24.31       25.64      3.92 o 
   5   1   4       41.00       60.07      9.31 o 
   6   1   4        1.00        0.59      8.77 o 
  -6   2   4       25.62       27.95      9.20 o 
  -5   2   4       17.10       33.42      8.29 o 
  -4   2   4      515.05      506.70     10.56 o 
  -3   2   4        9.56       12.19      3.31 o 
  -2   2   4      102.06       94.78      3.99 o 
  -1   2   4     3608.04     3691.65      2.06 o 
   0   2   4       72.87       97.53      2.31 o 
   1   2   4     1496.29     1655.23     12.65 o 
   2   2   4       30.35       40.13      2.85 o 
   3   2   4        5.87        7.75      3.01 o 
   4   2   4       82.19       59.47      4.73 o 
   5   2   4        8.05       18.58      7.52 o 
   6   2   4        9.57       19.84      9.39 o 
  -6   3   4       76.01       66.68     10.22 o 
  -5   3   4       81.34       73.66     10.03 o 
  -4   3   4       52.55       51.68      4.79 o 
  -3   3   4      176.10      186.90      5.95 o 
  -2   3   4        8.29       22.72      2.47 o 
  -1   3   4      861.16      806.04      2.20 o 
   0   3   4      403.34      488.20      4.70 o 
   1   3   4      146.56      151.51      4.19 o 
   2   3   4        5.66        6.85      2.31 o 
   3   3   4        1.63        0.79      2.75 o 
   4   3   4       29.53       26.74      4.43 o 
   5   3   4        6.95        6.59      8.09 o 
   6   3   4        0.01        5.52      9.21 o 
  -6   4   4       39.83       44.68      9.43 o 
  -5   4   4        2.32        2.37      7.27 o 
  -4   4   4       50.53       44.00      4.54 o 
  -3   4   4       58.80       59.69      4.05 o 
  -2   4   4      107.50      101.13      3.78 o 
  -1   4   4       95.61      115.58      3.79 o 
   0   4   4       16.98       15.63      1.29 o 
   1   4   4       81.32       83.37      3.60 o 
   2   4   4      352.93      348.23      7.12 o 
   3   4   4       41.36       39.96      3.96 o 
   4   4   4      142.52      101.15      6.01 o 
   5   4   4       15.75       20.14      8.67 o 
   6   4   4       21.81       17.34     10.29 o 
  -6   5   4       97.21       79.43      9.49 o 
  -5   5   4       47.15       46.69      7.81 o 
  -4   5   4       26.43       24.07      3.47 o 
  -3   5   4       99.07      108.81      4.94 o 
  -2   5   4      183.04      168.55      4.90 o 
  -1   5   4       58.13       51.44      1.58 o 
   0   5   4        1.04        2.65      1.14 o 
   1   5   4     2307.11     2393.86     15.65 o 
   2   5   4      210.39      237.02      6.00 o 
   3   5   4        3.07        0.16      2.82 o 
   4   5   4      484.74      401.87      9.80 o 
   5   5   4        8.13       23.35      7.45 o 
   6   5   4       36.06       37.34      9.39 o 
  -6   6   4       28.12       30.58      7.57 o 
  -5   6   4        1.30        4.07      6.31 o 
  -4   6   4       91.41       83.31      4.56 o 
  -3   6   4        5.98        5.85      2.32 o 
  -2   6   4       25.32       22.42      2.45 o 
  -1   6   4        1.71        2.56      1.64 o 
   0   6   4      252.21      253.14      8.57 o 
   1   6   4      422.21      442.87      7.07 o 
   2   6   4      163.37      176.92      5.49 o 
   3   6   4       53.20       57.40      4.18 o 
   4   6   4       46.21       46.04      4.82 o 
   5   6   4        0.82       10.29      6.94 o 
   6   6   4        0.87       20.56      8.61 o 
  -6   7   4       26.23       28.21      7.60 o 
  -5   7   4        6.90       20.23      5.54 o 
  -4   7   4        0.02        0.65      2.77 o 
  -3   7   4       19.27       23.33      3.04 o 
  -2   7   4       10.73        6.56      1.92 o 
  -1   7   4       17.40       30.74      2.37 o 
   0   7   4       14.05       12.87      1.32 o 
   1   7   4      204.81      209.52      5.04 o 
   2   7   4      420.57      420.53      8.06 o 
   3   7   4       39.63       43.07      4.16 o 
   4   7   4      161.17      127.84      6.59 o 
   5   7   4       34.43       40.49      9.09 o 
   6   7   4        2.08        5.75      8.28 o 
  -6   8   4       30.78       31.32      6.94 o 
  -5   8   4        0.63        0.35      5.85 o 
  -4   8   4        2.75        1.64      2.74 o 
  -3   8   4       27.55       26.21      3.44 o 
  -2   8   4       22.92       31.97      2.87 o 
  -1   8   4        0.24        0.11      1.49 o 
   0   8   4       15.63       21.25      1.51 o 
   1   8   4       56.97       70.00      3.45 o 
   2   8   4      229.08      258.23      6.45 o 
   3   8   4       31.58       33.72      4.13 o 
   4   8   4       89.83       64.29      5.27 o 
   5   8   4       38.12       51.67      7.99 o 
   6   8   4       18.25       18.22      8.64 o 
  -6   9   4       36.27       32.60      6.63 o 
  -5   9   4       11.44       27.08      6.02 o 
  -4   9   4        4.17        4.90      2.84 o 
  -3   9   4       70.23       65.80      3.88 o 
  -2   9   4        1.83        1.74      2.09 o 
  -1   9   4      155.22      148.88      4.20 o 
   0   9   4        3.01        4.87      1.31 o 
   1   9   4     1150.81     1191.85     11.46 o 
   2   9   4       60.99       69.03      3.98 o 
   3   9   4      312.21      332.92      8.42 o 
   4   9   4        3.99        3.86      3.38 o 
   5   9   4        0.40        3.83      7.62 o 
   6   9   4        7.80        7.79      9.31 o 
  -6  10   4        0.06        7.71      5.12 o 
  -5  10   4        2.57        6.30      6.05 o 
  -4  10   4       23.28       18.29      3.09 o 
  -3  10   4       12.71       13.33      2.94 o 
  -2  10   4       61.31       57.18      3.25 o 
  -1  10   4      439.19      453.86      6.96 o 
   0  10   4      432.43      442.65      7.66 o 
   1  10   4      192.07      210.48      5.21 o 
   2  10   4        2.77        4.56      2.76 o 
   3  10   4      125.43      144.01      5.98 o 
   4  10   4        0.29        1.02      3.62 o 
   5  10   4        1.37        3.39      8.34 o 
  -5  11   4        3.13        9.77      6.08 o 
  -4  11   4      126.53       96.97      5.14 o 
  -3  11   4      116.07      114.05      5.02 o 
  -2  11   4        2.38        4.55      2.16 o 
  -1  11   4        0.62        4.93      1.88 o 
   0  11   4       79.79       63.87     39.92 o 
   1  11   4      325.01      315.37      6.16 o 
   2  11   4      240.41      246.24      6.48 o 
   3  11   4       21.10       19.14      3.85 o 
   4  11   4      126.15      103.80      6.06 o 
   5  11   4       56.13       72.18     10.65 o 
  -5  12   4       28.87       46.81      7.37 o 
  -4  12   4      127.28      109.59      5.35 o 
  -3  12   4       92.36       97.52      4.61 o 
  -2  12   4       48.80       48.81      3.16 o 
  -1  12   4      418.15      447.34      7.04 o 
   0  12   4       75.05       72.21      2.25 o 
   1  12   4       96.82      114.45      3.96 o 
   2  12   4       68.24       78.17      4.13 o 
   3  12   4       20.83       19.47      3.61 o 
   4  12   4      170.34      141.36      6.98 o 
   5  12   4       51.95       71.49     11.13 o 
  -5  13   4        3.59       18.95      5.90 o 
  -4  13   4       65.18       55.91      4.40 o 
  -3  13   4       13.54        5.30      2.86 o 
  -2  13   4       19.35       17.25      2.45 o 
  -1  13   4      106.95      102.18      3.76 o 
   0  13   4       37.77       36.85      1.84 o 
   1  13   4        7.64        8.17      1.97 o 
   2  13   4      285.66      303.09      7.24 o 
   3  13   4       55.65       63.51      4.70 o 
   4  13   4       19.73       10.26      4.27 o 
   5  13   4       13.86       16.46      9.41 o 
  -5  14   4       23.69       42.71      7.03 o 
  -4  14   4       66.15       55.54      4.29 o 
  -3  14   4        0.00        1.08      2.54 o 
  -2  14   4       50.38       56.72      3.49 o 
  -1  14   4       32.60       26.40      1.82 o 
   0  14   4      114.36      131.70      2.89 o 
   1  14   4       12.37       14.22      2.04 o 
   2  14   4      209.66      217.68      6.45 o 
   3  14   4      147.19      135.77      6.08 o 
   4  14   4        0.04        2.58      3.67 o 
   5  14   4      158.84      219.78     14.21 o 
  -5  15   4       10.13       13.18      6.99 o 
  -4  15   4       43.08       39.03      4.08 o 
  -3  15   4       45.36       39.29      3.82 o 
  -2  15   4       80.15       97.05      4.21 o 
  -1  15   4      195.45      197.81      5.20 o 
   0  15   4       16.46        7.68      6.23 o 
   1  15   4       53.85       63.23      3.25 o 
   2  15   4        5.12        5.76      2.66 o 
   3  15   4       18.05       22.51      4.09 o 
   4  15   4       36.23       35.90      4.42 o 
   5  15   4        2.91        7.66      9.24 o 
  -5  16   4        2.54        2.89      5.66 o 
  -4  16   4       22.22       17.73      3.44 o 
  -3  16   4        0.89        0.80      2.87 o 
  -2  16   4        7.65        8.50      2.94 o 
  -1  16   4      278.24      256.03      2.03 o 
   0  16   4       29.38       34.10      1.85 o 
   1  16   4       23.30       26.12      2.52 o 
   2  16   4      137.72      129.09      5.17 o 
   3  16   4       73.31       69.80      5.30 o 
   4  16   4       50.09       93.10     10.09 o 
   5  16   4       43.87       75.50     10.16 o 
  -5  17   4        0.96        4.73      6.12 o 
  -4  17   4        4.86       20.84      5.54 o 
  -3  17   4       11.45       15.51      3.34 o 
  -2  17   4      201.51      191.10      2.52 o 
  -1  17   4        1.68        0.94      1.96 o 
   0  17   4       23.55       20.97      1.56 o 
   1  17   4       24.54       23.51      2.56 o 
   2  17   4        8.18        9.09      2.80 o 
   3  17   4      133.74      138.47      6.34 o 
   4  17   4       16.27       16.76      8.55 o 
   5  17   4        1.11       21.51      8.01 o 
  -5  18   4        5.11       14.39      5.53 o 
  -4  18   4        1.57        4.45      6.11 o 
  -3  18   4        2.32        0.66      3.14 o 
  -2  18   4       19.01       15.49      3.47 o 
  -1  18   4      155.16      133.53      5.01 o 
   0  18   4       18.15       14.72      1.75 o 
   1  18   4        0.64        0.34      1.83 o 
   2  18   4      115.80      106.14      4.98 o 
   3  18   4       37.23       27.85      4.52 o 
   4  18   4        0.44        4.28      7.31 o 
  -4  19   4        1.22        2.28      6.50 o 
  -3  19   4       54.83       46.27      4.61 o 
  -2  19   4      105.75       78.98      2.97 o 
  -1  19   4        7.86        2.40      2.22 o 
   0  19   4       49.53       64.92     19.50 o 
   1  19   4        4.23        2.64      2.11 o 
   2  19   4        0.54        0.74      2.76 o 
   3  19   4        8.35       10.38      3.49 o 
   4  19   4        0.32        8.44      8.44 o 
  -4  20   4        2.07        1.15      6.73 o 
  -3  20   4       27.18       23.56      3.84 o 
  -2  20   4       16.26       12.05      3.39 o 
  -1  20   4        0.55        1.17      2.45 o 
   0  20   4      135.28      116.16     69.56 o 
   1  20   4       74.43       81.16      3.71 o 
   2  20   4       12.11        8.10      2.81 o 
   3  20   4        7.74        3.74      3.35 o 
   4  20   4       13.50       22.34      8.46 o 
  -4  21   4       25.84       48.21      8.00 o 
  -3  21   4       50.98       42.27      4.65 o 
  -2  21   4       16.22       15.18      3.45 o 
  -1  21   4        0.31        2.05      3.06 o 
   0  21   4      115.15      105.59     65.41 o 
   1  21   4        0.32        2.20      2.20 o 
   2  21   4        0.66        2.22      2.67 o 
   3  21   4        1.76        2.02      3.24 o 
   4  21   4        5.48        3.58      9.10 o 
  -4  22   4        1.10        5.24      7.41 o 
  -3  22   4       64.44       57.37      5.27 o 
  -2  22   4       37.97       33.24      2.89 o 
  -1  22   4      154.97      192.31      6.11 o 
   0  22   4       27.05       24.51      2.35 o 
   1  22   4       12.49       14.29      2.49 o 
   2  22   4       72.89       73.96      4.56 o 
   3  22   4        0.05        0.64      3.24 o 
   4  22   4        0.25        1.06      7.94 o 
  -4  23   4       41.57       41.94      9.08 o 
  -3  23   4       36.76       48.89      4.97 o 
  -2  23   4        0.61        1.89      3.67 o 
  -1  23   4       20.54       16.36      2.32 o 
   0  23   4       64.79       54.64     35.33 o 
   1  23   4        1.65        1.98      2.34 o 
   2  23   4        7.00        9.24      3.11 o 
   3  23   4        1.89        0.44      3.65 o 
  -3  24   4        5.34       12.57      3.62 o 
  -2  24   4       54.70       41.16      3.01 o 
  -1  24   4       89.21      116.47      5.44 o 
   0  24   4        4.66        0.42      1.78 o 
   1  24   4        1.81        1.82      2.18 o 
   2  24   4       20.07       21.51      3.47 o 
   3  24   4        0.36        4.11      3.58 o 
  -3  25   4        0.18        3.23      3.16 o 
  -2  25   4       11.09        8.48      4.27 o 
  -1  25   4        5.45        0.00      3.29 o 
   0  25   4        1.25        3.79      1.88 o 
   1  25   4       10.40        6.68      2.45 o 
   2  25   4        9.52       11.31      3.34 o 
   3  25   4       21.34       22.88      4.52 o 
  -3  26   4        1.05        7.49      3.60 o 
  -2  26   4       24.61       22.89      3.19 o 
  -1  26   4        0.11        1.01      2.76 o 
   0  26   4       15.99       11.69      1.96 o 
   1  26   4        7.37        6.76      2.75 o 
   2  26   4        2.25        1.99      3.21 o 
  -2  27   4       20.86       32.64      4.26 o 
  -1  27   4       14.77       28.02      3.67 o 
   0  27   4        0.30        1.39      1.87 o 
   1  27   4        7.16        8.01      3.04 o 
   2  27   4        5.38        0.64      3.54 o 
  -2  28   4        0.00        3.49      3.88 o 
  -1  28   4        0.01        0.37      3.10 o 
   0  28   4        5.26       11.33      3.51 o 
   1  28   4       20.62       33.11      3.56 o 
  -1  29   4        1.14        3.08      3.55 o 
   0  29   4        4.47        7.68      2.05 o 
   1  29   4        2.62        1.14      2.94 o 
  -5   0   5       83.05       83.16     13.71 o 
  -3   0   5      222.15      199.27      7.05 o 
  -1   0   5       50.75       26.86      2.57 o 
   1   0   5      163.95      208.73      5.58 o 
   3   0   5        2.49        5.15      3.65 o 
   5   0   5        2.57        3.16      9.97 o 
  -6   1   5        0.77        3.89      9.10 o 
  -5   1   5      233.45      240.49     16.84 o 
  -4   1   5      119.44      113.41      7.15 o 
  -3   1   5        0.48        9.41      3.40 o 
  -2   1   5      745.76      791.32     11.02 o 
  -1   1   5        0.09        1.87      2.15 o 
   0   1   5      139.35      142.44      3.00 o 
   1   1   5       35.06       36.33      2.80 o 
   2   1   5       27.91       26.44      3.44 o 
   3   1   5       17.53       23.72      3.58 o 
   4   1   5        5.08        4.34      4.34 o 
   5   1   5        2.71        4.29     10.04 o 
  -6   2   5        2.87       15.04      8.50 o 
  -5   2   5      109.73      160.40     12.78 o 
  -4   2   5      262.65      251.50      9.01 o 
  -3   2   5       12.46       19.58      3.96 o 
  -2   2   5      394.39      424.06      8.37 o 
  -1   2   5      366.42      319.19      4.12 o 
   0   2   5      122.02      134.15      8.43 o 
   1   2   5      305.09      317.73      6.67 o 
   2   2   5      144.30      163.74      5.92 o 
   3   2   5       17.79       22.26      4.34 o 
   4   2   5       32.69       21.08      5.20 o 
   5   2   5        0.81       15.62      9.69 o 
  -6   3   5        0.00        9.11      9.11 o 
  -5   3   5       46.58       84.21     10.53 o 
  -4   3   5       50.77       47.14      5.76 o 
  -3   3   5     1159.08     1184.32     15.53 o 
  -2   3   5      229.36      258.07      6.62 o 
  -1   3   5       26.42       21.17      2.32 o 
   0   3   5        0.25        6.99      2.93 o 
   1   3   5       49.85       47.11      3.35 o 
   2   3   5      230.70      270.16      7.19 o 
   3   3   5        9.31        8.38      3.69 o 
   4   3   5        3.23        1.49      4.24 o 
   5   3   5       15.33       10.62     10.54 o 
  -5   4   5       37.09       57.30      9.64 o 
  -4   4   5       89.39       68.99      5.97 o 
  -3   4   5        2.51       14.89      3.86 o 
  -2   4   5        4.69        2.66      2.66 o 
  -1   4   5      392.83      413.13      7.46 o 
   0   4   5       57.10       60.98      2.30 o 
   1   4   5       10.23       13.84      2.41 o 
   2   4   5       71.24       66.18      4.24 o 
   3   4   5       77.05       76.94      5.68 o 
   4   4   5       85.16       65.45      5.93 o 
   5   4   5       38.39       56.45     10.69 o 
  -5   5   5       33.28       58.18      9.84 o 
  -4   5   5       11.63       14.23      4.13 o 
  -3   5   5      533.54      532.36     10.45 o 
  -2   5   5        0.56        1.79      2.41 o 
  -1   5   5       36.94       33.76      2.05 o 
   0   5   5       54.00       54.66      2.29 o 
   1   5   5        2.71        6.71      1.94 o 
   2   5   5      205.10      205.58      6.44 o 
   3   5   5       15.61       20.05      4.57 o 
   4   5   5       30.95       23.51      5.46 o 
   5   5   5        1.50        1.73      9.73 o 
  -5   6   5        1.30        3.97      7.21 o 
  -4   6   5        9.27        5.21      4.01 o 
  -3   6   5       20.74       26.53      3.86 o 
  -2   6   5       68.35       79.45      4.13 o 
  -1   6   5        7.15        8.80      2.12 o 
   0   6   5        0.45        0.37      1.41 o 
   1   6   5       33.09       26.12      2.85 o 
   2   6   5      360.50      366.95      8.37 o 
   3   6   5      420.96      380.02     10.56 o 
   4   6   5      107.37       95.71      6.79 o 
   5   6   5       68.97       61.79     12.07 o 
  -5   7   5       62.67       79.39      9.04 o 
  -4   7   5       13.34       13.56      3.90 o 
  -3   7   5      164.35      180.08      6.39 o 
  -2   7   5       39.38       44.48      3.30 o 
  -1   7   5        4.14        1.46      2.14 o 
   0   7   5       21.23       20.70      1.88 o 
   1   7   5       12.08        6.40      2.69 o 
   2   7   5      116.53      114.96      5.52 o 
   3   7   5      862.52      839.85     14.78 o 
   4   7   5        8.99        5.39      4.69 o 
   5   7   5      117.46      183.41     12.68 o 
  -5   8   5       40.38       53.01      8.49 o 
  -4   8   5       20.61       26.80      3.62 o 
  -3   8   5       18.71       23.78      3.74 o 
  -2   8   5        8.22        8.00      2.50 o 
  -1   8   5       75.75       77.00      3.78 o 
   0   8   5      113.35      115.61      3.07 o 
   1   8   5        1.07        2.20      2.47 o 
   2   8   5       17.24       17.12      3.14 o 
   3   8   5        6.91       15.21      4.28 o 
   4   8   5       37.15       41.78      5.27 o 
   5   8   5       31.17       38.08     10.62 o 
  -5   9   5       24.95       37.17      7.16 o 
  -4   9   5       71.97       59.93      5.02 o 
  -3   9   5       42.73       44.95      4.00 o 
  -2   9   5        0.17        5.38      2.03 o 
  -1   9   5       95.38       98.67      4.25 o 
   0   9   5      249.45      262.04      4.34 o 
   1   9   5      121.67      115.70      4.81 o 
   2   9   5       84.71       84.56      4.78 o 
   3   9   5        1.58        4.23      4.23 o 
   4   9   5       31.38       35.05      5.21 o 
   5   9   5        1.70        9.20      9.20 o 
  -5  10   5       12.62       23.85      7.49 o 
  -4  10   5        5.91        9.19      3.72 o 
  -3  10   5        2.46        1.76      3.00 o 
  -2  10   5       10.88       10.31      2.57 o 
  -1  10   5      171.86      164.47      5.18 o 
   0  10   5       13.87       17.51      4.48 o 
   1  10   5       37.53       36.20      3.37 o 
   2  10   5      138.82      141.95      5.70 o 
   3  10   5        0.74        1.27      3.77 o 
   4  10   5        0.12        4.30      4.30 o 
   5  10   5        0.37        0.57      9.46 o 
  -5  11   5       68.78       90.18      9.93 o 
  -4  11   5       16.89       11.33      3.80 o 
  -3  11   5       14.75       14.78      3.43 o 
  -2  11   5       65.22       69.71      3.95 o 
  -1  11   5       36.87       34.14      3.05 o 
   0  11   5      228.62      219.46      6.99 o 
   1  11   5        9.29        8.38      2.85 o 
   2  11   5        9.54       16.13      3.45 o 
   3  11   5       22.01       22.39      4.25 o 
   4  11   5        1.12        4.24      4.58 o 
   5  11   5      100.13      123.15     12.73 o 
  -5  12   5       41.15       54.20      8.17 o 
  -4  12   5       44.95       37.15      4.30 o 
  -3  12   5       23.29       29.73      3.49 o 
  -2  12   5        0.19        2.94      2.56 o 
  -1  12   5        1.02        1.91      2.20 o 
   0  12   5       18.34       23.65      2.11 o 
   1  12   5       28.60       28.85      3.03 o 
   2  12   5      161.85      166.32      6.13 o 
   3  12   5        2.35        2.15      3.97 o 
   4  12   5        4.31        4.51      4.19 o 
   5  12   5        0.08        4.58      8.79 o 
  -5  13   5       13.63        3.71      7.79 o 
  -4  13   5       12.10       11.13      3.42 o 
  -3  13   5       94.07       88.82      5.10 o 
  -2  13   5       30.22       29.86      3.06 o 
  -1  13   5       26.97       21.90      2.27 o 
   0  13   5      254.54      247.95      4.51 o 
   1  13   5        2.22        0.54      2.41 o 
   2  13   5       12.89       15.79      3.39 o 
   3  13   5       25.58       26.18      4.63 o 
   4  13   5      139.57      128.41      7.23 o 
   5  13   5        8.03       11.49      9.27 o 
  -5  14   5       20.77       15.24      7.22 o 
  -4  14   5        1.67        2.99      3.54 o 
  -3  14   5       59.02       65.02      4.64 o 
  -2  14   5       18.67       15.97      2.85 o 
  -1  14   5      253.87      256.53      6.54 o 
   0  14   5      320.70      315.80      5.10 o 
   1  14   5       50.66       49.83      3.69 o 
   2  14   5       90.93       91.09      5.31 o 
   3  14   5       12.10        9.69      4.06 o 
   4  14   5       28.67       29.73      5.31 o 
   5  14   5        0.10        0.59      9.83 o 
  -5  15   5       17.82        7.82      7.43 o 
  -4  15   5       55.47       60.84      5.05 o 
  -3  15   5       32.95       31.52      3.91 o 
  -2  15   5        2.94        2.63      2.71 o 
  -1  15   5      106.50      128.47      5.28 o 
   0  15   5      146.70      163.04      3.96 o 
   1  15   5       20.15       21.39      2.94 o 
   2  15   5      238.81      234.41      7.15 o 
   3  15   5       26.66       22.96      4.58 o 
   4  15   5       44.15       37.63      5.60 o 
  -4  16   5       15.92       13.51      3.89 o 
  -3  16   5       15.05       17.55      3.71 o 
  -2  16   5        2.79        6.96      2.94 o 
  -1  16   5      290.62      283.94      7.20 o 
   0  16   5       15.83       15.33      2.17 o 
   1  16   5       13.91        9.64      2.60 o 
   2  16   5       25.00       24.77      3.84 o 
   3  16   5       23.06       29.40      4.09 o 
   4  16   5        2.14        2.67      9.41 o 
  -4  17   5       22.67       26.02      7.86 o 
  -3  17   5       17.47       16.13      3.53 o 
  -2  17   5       37.04       30.27      3.61 o 
  -1  17   5       13.60        1.28      2.35 o 
   0  17   5       18.74       18.32      2.04 o 
   1  17   5        2.24        1.00      2.41 o 
   2  17   5       94.26       85.96      5.32 o 
   3  17   5       70.79       70.49      5.67 o 
   4  17   5        4.79        0.54      9.42 o 
  -4  18   5        0.38        7.62      8.04 o 
  -3  18   5        4.66        2.67      3.21 o 
  -2  18   5       19.01       14.92      3.35 o 
  -1  18   5      121.41      124.36      5.53 o 
   0  18   5        1.06        3.05      1.75 o 
   1  18   5        6.39        4.45      2.43 o 
   2  18   5       25.29       23.01      3.58 o 
   3  18   5      112.56      110.33      6.42 o 
   4  18   5        0.38        0.00      8.66 o 
  -4  19   5        6.10        4.70      7.61 o 
  -3  19   5       15.59       17.06      3.81 o 
  -2  19   5        0.03        2.97      2.97 o 
  -1  19   5      147.28      151.80      5.88 o 
   0  19   5        5.74        9.91      1.85 o 
   1  19   5       28.46       33.33      3.50 o 
   2  19   5        4.41        3.19      3.19 o 
   3  19   5       13.30        6.52      4.12 o 
   4  19   5       25.01       59.74     10.15 o 
  -4  20   5        9.21        8.23      7.88 o 
  -3  20   5        0.10        2.38      3.41 o 
  -2  20   5        8.84        3.35      2.71 o 
  -1  20   5        0.00        1.25      3.26 o 
   0  20   5       16.65       16.58      2.16 o 
   1  20   5        1.62        2.80      2.80 o 
   2  20   5        0.15        1.43      2.76 o 
   3  20   5        3.21        0.00      3.88 o 
   4  20   5        0.67        8.91      8.91 o 
  -3  21   5       15.30       20.94      4.27 o 
  -2  21   5       10.19        3.47      3.47 o 
  -1  21   5       58.08       67.36      4.74 o 
   0  21   5       40.71       46.65      2.83 o 
   1  21   5       17.63       22.53      3.05 o 
   2  21   5       22.16       25.06      3.70 o 
   3  21   5        6.60        8.88      3.85 o 
  -3  22   5      134.25      143.90      6.84 o 
  -2  22   5       47.03       41.81      3.12 o 
  -1  22   5       11.42       17.10      4.37 o 
   0  22   5        0.92        2.36      1.99 o 
   1  22   5        7.60       10.40      3.04 o 
   2  22   5        0.18        1.69      2.95 o 
   3  22   5        3.49        0.73      3.92 o 
  -3  23   5        0.00        2.31      4.19 o 
  -2  23   5       86.19       89.80      5.67 o 
  -1  23   5      261.15      315.61      8.43 o 
   0  23   5        1.07        2.73      1.79 o 
   1  23   5        8.91        8.74      2.75 o 
   2  23   5        0.00        3.27      3.27 o 
   3  23   5        1.25        9.31      3.82 o 
  -3  24   5        6.48        2.57      2.95 o 
  -2  24   5        0.19        0.79      2.95 o 
  -1  24   5        0.11        0.53      2.76 o 
   0  24   5        3.41        3.14      1.89 o 
   1  24   5       21.71       25.08      3.42 o 
   2  24   5        6.80       15.77      3.61 o 
  -2  25   5        0.56        1.83      3.64 o 
  -1  25   5        3.28        5.00      3.41 o 
   0  25   5       18.26       10.69     10.44 o 
   1  25   5        5.61        1.70      2.94 o 
   2  25   5        2.63        0.62      3.26 o 
  -2  26   5       32.30       28.23      3.12 o 
  -1  26   5        0.76        6.90      3.18 o 
   0  26   5        0.30        3.43      5.36 o 
   1  26   5        2.43        1.06      3.02 o 
  -1  27   5        3.02        2.97      3.65 o 
   0  27   5       46.42       37.21     30.79 o 
   1  27   5        0.85        0.18      2.78 o 
  -4   0   6       28.08       44.99      6.15 o 
  -2   0   6      108.26      104.64      5.48 o 
   0   0   6        2.50        8.70      3.39 o 
   2   0   6        2.52        2.97      3.51 o 
   4   0   6        0.41        1.86      5.45 o 
  -5   1   6        1.30        9.28     10.85 o 
  -4   1   6       61.67       50.41      6.36 o 
  -3   1   6      208.45      182.48      8.29 o 
  -2   1   6      264.17      262.08      7.79 o 
  -1   1   6        6.42        0.00      2.54 o 
   0   1   6      544.75      550.22      6.60 o 
   1   1   6        5.76        7.76      2.94 o 
   2   1   6        9.48        3.94      3.37 o 
   3   1   6        1.26        2.38      4.97 o 
   4   1   6       13.50       13.29      5.79 o 
   5   1   6       14.49       21.89     12.93 o 
  -5   2   6       18.04       17.25     10.80 o 
  -4   2   6      173.17      164.86      8.88 o 
  -3   2   6       36.60       57.00      5.91 o 
  -2   2   6       34.57       31.40      3.53 o 
  -1   2   6       99.10       59.77      4.20 o 
   0   2   6       42.28       45.94      2.63 o 
   1   2   6       48.68       51.14      3.94 o 
   2   2   6       40.52       36.02      4.70 o 
   3   2   6        3.44        6.12      4.74 o 
   4   2   6        8.28        8.34      5.33 o 
   5   2   6       30.11       31.56     14.31 o 
  -5   3   6        4.20       16.04     10.94 o 
  -4   3   6        6.27       13.36      5.70 o 
  -3   3   6      272.40      314.79      9.61 o 
  -2   3   6      366.13      354.96      9.13 o 
  -1   3   6      139.38      126.64      2.66 o 
   0   3   6        2.45        2.48      1.72 o 
   1   3   6        7.14       10.34      3.25 o 
   2   3   6       45.53       52.27      4.72 o 
   3   3   6       97.38       89.72      7.80 o 
   4   3   6       12.88       11.56      5.94 o 
   5   3   6       58.15       93.22     14.86 o 
  -5   4   6       15.80       30.46     11.09 o 
  -4   4   6      381.23      347.55     11.03 o 
  -3   4   6       74.53       78.24      6.31 o 
  -2   4   6      430.43      355.27      3.47 o 
  -1   4   6      106.76      129.79      5.31 o 
   0   4   6        0.15        1.85      2.54 o 
   1   4   6      200.58      185.23      6.05 o 
   2   4   6        0.58        0.61      3.55 o 
   3   4   6        0.84        5.35      4.64 o 
   4   4   6       94.86       94.25      8.44 o 
   5   4   6        6.58       26.40     11.95 o 
  -5   5   6        1.37        1.75      9.71 o 
  -4   5   6        3.04       14.75      4.80 o 
  -3   5   6       62.59       65.18      5.67 o 
  -2   5   6        0.00        8.17      3.51 o 
  -1   5   6        1.97        0.62      2.73 o 
   0   5   6        4.96        4.87      1.90 o 
   1   5   6       11.62       16.43      3.14 o 
   2   5   6        7.98       11.67      4.02 o 
   3   5   6        0.32        7.51      4.79 o 
   4   5   6      126.93      104.76      8.49 o 
   5   5   6        3.84       24.44     10.95 o 
  -5   6   6        8.74        3.95      9.89 o 
  -4   6   6      117.98      115.28      6.97 o 
  -3   6   6        0.01        4.26      4.26 o 
  -2   6   6      337.90      283.91      3.28 o 
  -1   6   6        6.62        1.44      2.67 o 
   0   6   6       66.98       61.16      2.88 o 
   1   6   6       49.23       52.21      4.04 o 
   2   6   6      719.86      708.88     13.27 o 
   3   6   6       29.50       28.99      6.26 o 
   4   6   6       51.84       43.24      6.54 o 
   5   6   6        2.63       13.85     11.44 o 
  -5   7   6        0.80        4.41      8.61 o 
  -4   7   6       26.42       27.55      4.60 o 
  -3   7   6        1.01        3.89      3.89 o 
  -2   7   6       24.68       29.72      3.94 o 
  -1   7   6        0.90        0.82      2.69 o 
   0   7   6       77.65       82.93      3.31 o 
   1   7   6        7.41       10.00      3.19 o 
   2   7   6       17.24       21.41      4.67 o 
   3   7   6      193.89      216.30      9.34 o 
   4   7   6       48.90       38.60      6.60 o 
   5   7   6       12.79        9.32     12.32 o 
  -5   8   6        0.15        1.61      8.81 o 
  -4   8   6       87.13       68.36      6.14 o 
  -3   8   6       16.35       16.87      4.24 o 
  -2   8   6      287.79      262.60      7.69 o 
  -1   8   6        2.16        0.66      2.99 o 
   0   8   6       51.77       48.55      2.85 o 
   1   8   6      248.17      239.98      7.32 o 
   2   8   6      366.75      346.81      9.91 o 
   3   8   6       29.00       43.45      5.73 o 
   4   8   6        6.18        7.25      5.20 o 
   5   8   6        6.25        1.43     11.36 o 
  -5   9   6        3.07        6.34      9.85 o 
  -4   9   6       20.22       26.54      4.47 o 
  -3   9   6      113.89      131.94      6.60 o 
  -2   9   6       32.81       32.27      4.00 o 
  -1   9   6        0.00        2.66      3.10 o 
   0   9   6        5.85        4.88      2.17 o 
   1   9   6       72.10       68.51      4.70 o 
   2   9   6       34.18       52.80      5.21 o 
   3   9   6       13.97       20.70      5.14 o 
   4   9   6       20.34       14.73      5.64 o 
  -5  10   6        2.98        9.23      9.23 o 
  -4  10   6       17.58       13.75      4.44 o 
  -3  10   6        0.43        1.29      3.47 o 
  -2  10   6      125.00       93.47      3.06 o 
  -1  10   6        6.10        7.18      3.26 o 
   0  10   6       91.29       97.83      5.79 o 
   1  10   6       73.12       69.07      5.17 o 
   2  10   6      199.95      192.99      7.68 o 
   3  10   6       47.14       34.20      5.77 o 
   4  10   6       19.24       19.62      6.12 o 
  -4  11   6        9.48        6.80      4.62 o 
  -3  11   6        0.04        3.63      3.63 o 
  -2  11   6       23.11       20.19      3.27 o 
  -1  11   6      121.41      126.47      5.63 o 
   0  11   6        6.93       11.17      4.40 o 
   1  11   6       31.42       33.12      4.42 o 
   2  11   6        5.09        0.62      4.11 o 
   3  11   6        1.57        1.61      4.94 o 
   4  11   6        0.34        0.93      5.05 o 
  -4  12   6       20.00       18.33      4.89 o 
  -3  12   6        6.16        6.71      3.37 o 
  -2  12   6       29.71       29.52      3.86 o 
  -1  12   6       33.24       27.84      4.01 o 
   0  12   6      272.69      286.26      5.61 o 
   1  12   6      232.46      261.42      7.77 o 
   2  12   6       39.87       36.20      4.35 o 
   3  12   6        0.02        4.70      4.70 o 
   4  12   6       38.45       23.16      6.26 o 
  -4  13   6       16.91       14.87      4.41 o 
  -3  13   6       13.09       11.07      3.74 o 
  -2  13   6       24.15       29.42      4.04 o 
  -1  13   6        0.21        2.91      3.43 o 
   0  13   6       36.27       38.49      4.55 o 
   1  13   6      349.89      343.49      8.99 o 
   2  13   6       32.99       34.91      4.93 o 
   3  13   6       19.77       18.42      4.67 o 
   4  13   6        1.42        5.23      4.52 o 
  -4  14   6       37.23       37.51      4.77 o 
  -3  14   6       19.96       20.71      3.84 o 
  -2  14   6       12.49        9.72      3.38 o 
  -1  14   6      231.06      248.73      7.52 o 
   0  14   6        2.38        7.53      2.50 o 
   1  14   6       19.36       21.86      4.36 o 
   2  14   6       57.70       72.15      5.49 o 
   3  14   6        0.35        3.46      4.37 o 
   4  14   6        6.49        2.16      5.73 o 
  -4  15   6        5.14        7.63      3.79 o 
  -3  15   6        0.00        3.07      3.63 o 
  -2  15   6       52.22       62.35      4.70 o 
  -1  15   6       22.34       17.46      3.62 o 
   0  15   6      176.90      173.10     10.72 o 
   1  15   6       40.35       37.24      4.22 o 
   2  15   6      198.77      217.57      8.08 o 
   3  15   6       10.15       10.35      4.48 o 
   4  15   6        2.35        1.83      4.98 o 
  -4  16   6       29.54       34.26      4.59 o 
  -3  16   6       53.27       60.75      5.13 o 
  -2  16   6       11.62       10.38      3.50 o 
  -1  16   6       38.05       46.72      4.28 o 
   0  16   6        3.61        5.22      5.01 o 
   1  16   6        2.66        1.28      3.24 o 
   2  16   6        7.72        6.36      3.94 o 
   3  16   6       14.24       12.71      4.15 o 
   4  16   6       21.88       24.77     11.05 o 
  -4  17   6        3.54        5.92      8.69 o 
  -3  17   6        2.59        8.25      3.59 o 
  -2  17   6       14.95       17.06      3.94 o 
  -1  17   6        5.00        2.01      3.45 o 
   0  17   6       37.72       34.42      3.64 o 
   1  17   6       13.71       15.15      3.22 o 
   2  17   6        5.68        9.20      3.44 o 
   3  17   6        0.04        4.47      4.47 o 
  -3  18   6        2.71        4.28      3.82 o 
  -2  18   6        0.12        0.19      3.43 o 
  -1  18   6        1.17        1.13      4.63 o 
   0  18   6       10.79       11.30      2.46 o 
   1  18   6        2.89        3.73      3.01 o 
   2  18   6       24.27       19.75      4.41 o 
   3  18   6        0.58       10.09      3.77 o 
  -3  19   6        3.83        5.92      3.53 o 
  -2  19   6        1.55        1.25      3.41 o 
  -1  19   6        6.46       12.69      3.41 o 
   0  19   6       14.78       13.96      2.97 o 
   1  19   6        0.04        0.75      3.12 o 
   2  19   6      123.54      116.00      6.39 o 
   3  19   6        4.60        2.15      4.59 o 
  -3  20   6        0.85        5.51      3.73 o 
  -2  20   6        2.12        8.89      3.28 o 
  -1  20   6       33.63       38.07      4.32 o 
   0  20   6       19.29       19.82      2.85 o 
   1  20   6        3.39        5.20      3.00 o 
   2  20   6        0.49        0.43      3.38 o 
   3  20   6        2.00        1.88      4.35 o 
  -3  21   6       31.53       26.74      4.64 o 
  -2  21   6        0.01        2.59      3.43 o 
  -1  21   6        8.00       14.39      3.56 o 
   0  21   6        9.71       17.19      3.94 o 
   1  21   6       12.92       18.72      3.70 o 
   2  21   6        7.39        5.05      3.94 o 
  -2  22   6       37.83       30.70      4.12 o 
  -1  22   6        0.02        0.40      3.43 o 
   0  22   6       22.03       27.02      2.97 o 
   1  22   6       14.91       19.87      3.86 o 
   2  22   6        0.08        2.22      3.77 o 
  -2  23   6       19.33       22.40      4.58 o 
  -1  23   6       12.37       13.83      3.96 o 
   0  23   6        3.95        1.91      4.82 o 
   1  23   6        1.22        1.03      3.18 o 
   2  23   6       18.83       18.12      3.94 o 
  -1  24   6        1.41        1.29      3.91 o 
   0  24   6       43.99       51.34     35.21 o 
   1  24   6        1.55        3.13      3.36 o 
   0  25   6       28.62       32.15      3.01 o 
  -3   0   7      606.61      583.05     14.60 o 
  -1   0   7       15.87        9.91      3.68 o 
   1   0   7       47.92       48.14      4.79 o 
   3   0   7       12.30       17.43      6.11 o 
  -4   1   7        5.38        6.66      6.28 o 
  -3   1   7       76.86       79.30      7.17 o 
  -2   1   7      106.23      113.24      6.28 o 
  -1   1   7       48.62       41.58      4.31 o 
   0   1   7       30.80       35.55      2.77 o 
   1   1   7        3.90        5.27      3.50 o 
   2   1   7        3.40        0.54      4.37 o 
   3   1   7       20.57       26.96      6.65 o 
   4   1   7       33.12       42.20      9.21 o 
  -4   2   7       35.02       19.43      6.82 o 
  -3   2   7        4.41        9.42      5.90 o 
  -2   2   7       50.78       26.28      4.85 o 
  -1   2   7        0.42        0.38      3.48 o 
   0   2   7       94.98       91.73      3.93 o 
   1   2   7       47.34       49.61      4.60 o 
   2   2   7        0.26        3.21      4.24 o 
   3   2   7        1.47        2.62      5.77 o 
   4   2   7        3.81       12.62      7.96 o 
  -4   3   7       61.74       45.14      7.24 o 
  -3   3   7       65.62       84.91      7.46 o 
  -2   3   7       36.60       40.26      5.59 o 
  -1   3   7       63.05       75.49      4.91 o 
   0   3   7       28.45       32.09      2.95 o 
   1   3   7        6.49        5.28      3.39 o 
   2   3   7       10.02       14.58      4.64 o 
   3   3   7        3.77       12.85      6.11 o 
   4   3   7        1.19       11.79      7.07 o 
  -4   4   7       20.84       16.15      5.96 o 
  -3   4   7      104.18      127.94      8.47 o 
  -2   4   7       78.78       67.68      4.64 o 
   0   4   7        5.76        8.68      2.51 o 
   1   4   7       10.44        6.77      3.72 o 
   2   4   7       45.26       40.97      5.52 o 
   3   4   7       27.78       26.74      7.15 o 
   4   4   7        5.26        5.98      8.81 o 
  -4   5   7        9.20       13.59      5.72 o 
  -3   5   7      384.05      426.77     12.72 o 
  -2   5   7        2.31       10.80      4.39 o 
  -1   5   7       69.10       54.96      3.78 o 
   0   5   7       51.17       44.42      3.17 o 
   1   5   7       50.69       54.52      4.91 o 
   2   5   7       23.33       18.56      5.54 o 
   3   5   7      350.72      371.49     13.73 o 
   4   5   7        0.54        2.89      7.68 o 
  -4   6   7        0.27        3.25      5.25 o 
  -3   6   7       20.56       30.41      6.16 o 
  -2   6   7       17.43        0.73      4.02 o 
  -1   6   7       20.50       18.58      4.31 o 
   0   6   7       11.15        7.98      9.03 o 
   1   6   7        1.91        3.24      3.57 o 
   2   6   7       34.48       34.93      5.70 o 
   3   6   7      141.14      123.16      9.73 o 
   4   6   7       25.76       19.32      8.50 o 
  -4   7   7        1.32        2.58      5.28 o 
  -3   7   7      257.02      252.36     10.42 o 
  -2   7   7        0.46        4.45      4.45 o 
  -1   7   7       54.28       43.01      3.49 o 
   0   7   7       25.13       23.46      2.92 o 
   1   7   7        3.30        0.89      3.98 o 
   2   7   7       69.13       70.33      6.57 o 
   3   7   7      125.64      122.13      8.97 o 
   4   7   7       32.72       20.27      8.49 o 
  -4   8   7       45.44       44.19      6.39 o 
  -3   8   7       77.61       88.49      7.11 o 
  -2   8   7        0.55        2.69      3.83 o 
  -1   8   7       69.96       61.03      4.26 o 
   0   8   7        1.46        2.34      2.69 o 
   1   8   7       18.98       16.35      4.11 o 
   2   8   7        0.07        2.35      4.75 o 
   3   8   7       25.32       22.33      6.87 o 
   4   8   7       27.76       16.67      7.79 o 
  -4   9   7       16.68       18.04      5.62 o 
  -3   9   7       86.53       86.02      7.36 o 
  -2   9   7       12.81        8.56      4.35 o 
  -1   9   7      130.38      149.50      7.00 o 
   0   9   7        3.40        6.21      3.99 o 
   1   9   7        0.09        0.90      4.06 o 
   2   9   7       45.25       40.25      5.99 o 
   3   9   7       19.71        5.80      6.50 o 
   4   9   7        1.21        3.78      6.44 o 
  -4  10   7       13.50       14.40      5.36 o 
  -3  10   7       26.60       26.41      5.39 o 
  -2  10   7        1.87        0.73      4.06 o 
  -1  10   7       32.76       39.01      5.15 o 
   0  10   7       40.13       45.68      4.23 o 
   1  10   7        1.08        5.20      3.97 o 
   2  10   7       48.73       43.25      6.32 o 
   3  10   7       91.52       68.08      7.16 o 
   4  10   7        3.10        2.45      6.92 o 
  -4  11   7       26.06       24.23      5.66 o 
  -3  11   7       20.71       21.29      5.33 o 
  -2  11   7       22.61       23.62      4.66 o 
  -1  11   7      368.89      349.20      3.91 o 
   0  11   7       35.03       37.17      4.51 o 
   1  11   7        0.05        1.60      3.83 o 
   2  11   7       89.47       80.17      6.93 o 
   3  11   7        0.07        2.03      6.05 o 
  -4  12   7       10.33       11.97      4.45 o 
  -3  12   7        3.88        2.47      4.49 o 
  -2  12   7       46.09       41.73      4.04 o 
  -1  12   7        4.34        1.38      4.22 o 
   0  12   7        5.79       10.14      3.46 o 
   1  12   7       42.28       45.82      5.39 o 
   2  12   7       30.70       30.35      5.49 o 
   3  12   7       15.58        4.03      6.44 o 
  -3  13   7        0.09        2.47      4.70 o 
  -2  13   7        7.57        6.68      4.53 o 
  -1  13   7        6.66       11.26      4.47 o 
   0  13   7      350.10      380.56      8.78 o 
   1  13   7       85.50       83.60      6.31 o 
   2  13   7       25.89       21.71      5.51 o 
   3  13   7        1.03        6.22      6.22 o 
  -3  14   7        3.00        7.98      3.91 o 
  -2  14   7        5.93        1.50      4.43 o 
  -1  14   7       44.96       49.34      5.54 o 
   0  14   7        1.86        8.50      3.39 o 
   1  14   7       13.29       17.58      4.46 o 
   2  14   7      128.57      115.21      7.57 o 
   3  14   7        1.49        2.64      4.69 o 
  -3  15   7        2.68        1.92      4.32 o 
  -2  15   7        0.35        1.24      4.48 o 
  -1  15   7       11.76       15.67      4.01 o 
   0  15   7       97.48       93.18      4.53 o 
   1  15   7       37.99       52.94      5.54 o 
   2  15   7        6.53        6.94      4.81 o 
   3  15   7        1.11        1.65      5.60 o 
  -3  16   7        5.56        7.69      4.31 o 
  -2  16   7        2.76        3.28      3.96 o 
  -1  16   7       43.84       42.00      4.05 o 
   0  16   7        1.69        6.06      3.12 o 
   1  16   7       98.36      111.09      6.88 o 
   2  16   7       37.29       41.05      5.71 o 
   3  16   7        4.68        2.30      5.40 o 
  -3  17   7       23.05       19.81      4.76 o 
  -2  17   7        8.99       14.10      4.57 o 
  -1  17   7        7.03        6.45      4.11 o 
   0  17   7        2.47        3.18      3.18 o 
   1  17   7        6.84        9.37      4.02 o 
   2  17   7       32.49       26.02      5.22 o 
  -2  18   7        0.01        4.13      3.94 o 
  -1  18   7        8.39        4.58      4.10 o 
   0  18   7        0.08        2.68      2.68 o 
   1  18   7       23.44       25.48      4.85 o 
   2  18   7        8.81        5.97      4.93 o 
  -2  19   7        9.70        1.30      4.18 o 
  -1  19   7        9.18        3.82      3.82 o 
   0  19   7        0.50        3.67      3.97 o 
   1  19   7        2.22        2.69      4.24 o 
   2  19   7       11.75        7.92      4.95 o 
  -1  20   7        1.99        0.23      4.19 o 
   0  20   7       12.09       12.45      3.09 o 
   1  20   7        5.85        2.47      4.10 o 
  -1  21   7       23.29       26.38      5.44 o 
   0  21   7        3.43        4.32      3.22 o 
   1  21   7        4.21        5.74      3.82 o 
  -2   0   8       95.15       77.24      4.77 o 
   0   0   8        7.28        1.11      3.00 o 
   2   0   8       30.45       15.72      6.57 o 
  -3   1   8        0.81       12.45      6.55 o 
  -2   1   8       80.98       66.32      4.90 o 
  -1   1   8       28.61       25.60      4.79 o 
   0   1   8        0.09        2.82      2.82 o 
   1   1   8       20.87       16.76      4.60 o 
   2   1   8        0.62        3.93      5.73 o 
   3   1   8        0.71        7.93      7.36 o 
  -3   2   8      246.26      207.96     11.76 o 
  -2   2   8       21.79        4.95      4.86 o 
  -1   2   8       10.28        9.81      4.25 o 
   0   2   8        5.21        4.17      2.95 o 
   1   2   8        9.18       10.01      4.82 o 
   2   2   8       14.94       15.42      5.66 o 
   3   2   8        0.10        6.28      6.92 o 
  -3   3   8        8.67        3.72      6.85 o 
  -2   3   8       33.66       27.13      5.77 o 
  -1   3   8        3.65       11.68      3.85 o 
   0   3   8        0.48        5.70      3.31 o 
   1   3   8       15.63       18.63      4.92 o 
   2   3   8       14.25        7.62      6.75 o 
   3   3   8        0.04        5.66      8.31 o 
  -3   4   8       49.30       72.09      8.34 o 
  -2   4   8       12.65        7.11      6.13 o 
  -1   4   8       21.05        3.75      4.73 o 
   0   4   8       91.86      107.27      4.95 o 
   1   4   8        1.48        1.39      4.70 o 
   2   4   8       68.52       73.92      7.39 o 
   3   4   8       23.24       36.00      8.33 o 
  -3   5   8       15.83        7.91      7.40 o 
  -2   5   8        5.19        7.70      7.70 o 
  -1   5   8        2.88        4.95      4.97 o 
   0   5   8       65.88       62.77      8.18 o 
   1   5   8        2.73        1.41      4.80 o 
   2   5   8       77.57       73.01      8.24 o 
   3   5   8       64.96       62.57      9.61 o 
  -3   6   8        1.15        3.77      6.29 o 
  -2   6   8      279.37      320.69      6.98 o 
  -1   6   8        7.86        1.41      5.21 o 
   0   6   8        6.98       13.60      3.39 o 
   1   6   8        5.12       13.02      4.58 o 
   2   6   8       69.52       76.98      8.05 o 
   3   6   8       26.38       46.38      8.72 o 
  -3   7   8        0.08        4.12      6.27 o 
  -2   7   8       19.78       26.50      6.71 o 
  -1   7   8        2.03        0.28      5.09 o 
   0   7   8      163.11      153.13      5.87 o 
   1   7   8        0.99        7.43      4.55 o 
   2   7   8      230.90      188.41     10.96 o 
   3   7   8       28.68       44.41      8.11 o 
  -3   8   8       63.35       45.50      7.89 o 
  -2   8   8      216.68      245.71      5.32 o 
  -1   8   8        9.68       16.27      4.95 o 
   0   8   8        2.59        8.86      3.73 o 
   1   8   8        3.13        8.05      4.84 o 
   2   8   8        0.76        4.70      6.08 o 
   3   8   8       23.26        7.36      8.44 o 
  -3   9   8       11.60        4.08      6.26 o 
  -2   9   8       39.02       33.72      5.37 o 
  -1   9   8       61.76       75.14      6.41 o 
   0   9   8       28.20       35.61      6.82 o 
   1   9   8       80.35      101.19      7.68 o 
   2   9   8       15.65       20.46      6.70 o 
   3   9   8       56.56       39.50      8.55 o 
  -3  10   8       20.97       19.84      6.23 o 
  -2  10   8       91.60       85.64      5.41 o 
  -1  10   8        1.04        6.84      5.11 o 
   0  10   8       62.21       70.09      4.90 o 
   1  10   8       71.74       70.73      6.76 o 
   2  10   8       44.23       48.33      6.64 o 
  -2  11   8       27.86       36.12      6.10 o 
  -1  11   8       18.33        2.70      5.07 o 
   0  11   8        6.29        4.28      3.82 o 
   1  11   8        4.14        9.17      5.39 o 
   2  11   8       24.61       17.45      6.31 o 
  -2  12   8        0.33        3.95      5.46 o 
  -1  12   8        0.06        5.15      4.96 o 
   0  12   8       28.32       29.28      4.34 o 
   1  12   8      131.74      134.10      8.76 o 
   2  12   8        0.12        4.05      5.90 o 
  -2  13   8       31.60       39.12      6.33 o 
  -1  13   8       11.77        7.31      4.91 o 
   0  13   8       60.80       71.26      4.89 o 
   1  13   8       32.20       36.12      6.81 o 
   2  13   8        0.00        3.36      5.58 o 
  -2  14   8       15.39       20.05      6.30 o 
  -1  14   8       11.49        5.52      5.38 o 
   0  14   8       20.12       25.46      5.82 o 
   1  14   8      242.15      253.26     10.40 o 
   2  14   8        0.03        1.02      5.17 o 
  -1  15   8       13.45       29.66      5.68 o 
   0  15   8       10.98       12.63      3.91 o 
   1  15   8       13.12       18.34      5.83 o 
  -1  16   8        2.92        5.26      5.26 o 
   0  16   8        0.22        3.77      4.27 o 
   1  16   8        6.13        9.23      5.16 o 
   0  17   8       16.91       28.89      4.59 o 
  -1   0   9       77.13       56.65      4.90 o 
   1   0   9       25.28       22.19      6.14 o 
  -2   1   9        1.29        7.79      5.86 o 
  -1   1   9        4.45        8.22      4.86 o 
   0   1   9       22.58       28.14      6.14 o 
   1   1   9       12.52        6.59      5.59 o 
  -2   2   9        4.47        0.38      6.14 o 
  -1   2   9       25.19       22.45      6.30 o 
   0   2   9       24.70       26.26      9.17 o 
   1   2   9       13.34       16.01      5.82 o 
  -2   3   9       15.80       32.08      6.27 o 
  -1   3   9        8.37       14.75      5.82 o 
   0   3   9       15.58       11.82      3.99 o 
   1   3   9        7.11        5.11      6.38 o 
  -2   4   9       12.07        5.93      5.93 o 
  -1   4   9        2.95        0.33      5.60 o 
   0   4   9        2.30        0.65      3.94 o 
   1   4   9        0.02        0.38      5.76 o 
  -1   5   9       47.26       39.59      7.28 o 
   0   5   9        1.86        0.62      4.04 o 
   1   5   9       29.36       22.66      6.53 o 
  -1   6   9       37.91       24.65      7.13 o 
   0   6   9        1.44        1.88      4.20 o 
   1   6   9        0.85        0.00      6.55 o 
  -1   7   9       95.23       83.40      5.95 o 
   0   7   9        4.71        7.68      3.98 o 
   1   7   9        1.29        6.26      5.98 o 
  -1   8   9       31.84        6.89      6.89 o 
   0   8   9        0.36        3.26      4.97 o 
   1   8   9       32.61       36.03      7.28 o 
   0   9   9        2.32        4.88      4.52 o 
                                                 
